# Supplementary material for: Insights from genomes and genetic epidemiology of SARS-CoV-2 isolates from the state of Andhra Pradesh
Source: Epidemiol Infect. 2021 Aug 3;149:e181. doi: 10.1017/S0950268821001424 (PMC8367868; doi:10.1017/S0950268821001424)
Supplement: Supplementary file 1 [file hygsup.zip]

Archive with 4 entries (4 files):
- S0950268821001424sup001.tif
- S0950268821001424sup002.xlsx
- S0950268821001424sup003.xlsx
- S0950268821001424sup004.xlsx
