# Supplementary material for: Insights from genomes and genetic epidemiology of SARS-CoV-2 isolates from the state of Andhra Pradesh
Source: Epidemiol Infect. 2021 Aug 3;149:e181. doi: 10.1017/S0950268821001424 (PMC8367868; doi:10.1017/S0950268821001424)
Supplement: Supplementary file 1 [file hygsup.zip › S0950268821001424sup004.xlsx]

## Sheet: Variant Summary
Chr	Start	End	Ref	Alt	Func.refGene	Gene.refGene	GeneDetail.refGene	ExonicFunc.refGene	AAChange.refGene	GERP++_RS	PhyoP44wayCoV_score	PhastCons44wayCoV_score	SIFT_score	SIFT_pred	UNIPROT_Disulphite_Bonds	UNIPROT_domains	UNIPROT_glyphos	UNIPROT_Transmembrane	b_CellEpitopes	cd4_Epitopes	cd4_Epitope_Score	cd8_Epitopes	cd8_Epitope_Score	MPDI_Potential Immunogenic Regions	MPDI_Potential Immunodominant Epitopes	ARTIC_Primers	RT_PCR-Primer_Probe_Name	RT_PCR-Primer_Probe_Organization	Sequencing_Error_Sites	Homoplasic_positions	Hypermutable_Sites	Otherinfo
1	10074	10074	C	T	exonic	ORF1a	.	nonsynonymous SNV	ORF1a:cds-YP_009724389.1:exon1:c.C9809T:p.A3270V,ORF1a:cds-YP_009725295.1:exon1:c.C9809T:p.A3270V	1.65	3.30935	1	0.01	D	.	Peptidase_C30	.	.	.	.	.	.	.	.	.	.	.	.	.	.	.
1	10156	10156	C	T	exonic	ORF1a	.	synonymous SNV	ORF1a:cds-YP_009724389.1:exon1:c.C9891T:p.D3297D,ORF1a:cds-YP_009725295.1:exon1:c.C9891T:p.D3297D	-2.35	0.0276142	0.992134	0.74	T	.	Peptidase_C30	.	.	.	.	.	.	.	.	.	nCoV-2019_33_RIGHT	.	.	.	.	.
1	10323	10323	A	G	exonic	ORF1a	.	nonsynonymous SNV	ORF1a:cds-YP_009724389.1:exon1:c.A10058G:p.K3353R,ORF1a:cds-YP_009725295.1:exon1:c.A10058G:p.K3353R	1.65	2.2675	1	0.24	T	.	Peptidase_C30	.	.	.	orf1ab polyprotein_QNCVLKLKVDTANPK	14	.	.	.	.	.	.	.	.	.	hypermutable low-fitness site
1	10486	10486	A	G	exonic	ORF1a	.	synonymous SNV	ORF1a:cds-YP_009724389.1:exon1:c.A10221G:p.S3407S,ORF1a:cds-YP_009725295.1:exon1:c.A10221G:p.S3407S	-0.968	0.334228	1	1	T	.	Peptidase_C30	.	.	.	.	.	.	.	.	.	.	.	.	.	.	.
1	10582	10582	C	T	exonic	ORF1a	.	synonymous SNV	ORF1a:cds-YP_009724389.1:exon1:c.C10317T:p.D3439D,ORF1a:cds-YP_009725295.1:exon1:c.C10317T:p.D3439D	-1.08	0.720882	1	1	T	.	Peptidase_C30	.	.	.	.	.	orf1ab_TGVHAGTDLEGNFY	0.01	.	.	.	.	.	.	.	.
1	1059	1059	C	T	exonic	ORF1a	.	nonsynonymous SNV	ORF1a:cds-YP_009724389.1:exon1:c.C794T:p.T265I,ORF1a:cds-YP_009725295.1:exon1:c.C794T:p.T265I	1.65	3.30383	0.992126	0.03	D	.	.	.	.	.	.	.	.	.	.	.	.	.	.	.	.	hypermutable low-fitness site
1	106	106	C	T	upstream	ORF1a	dist=160	.	.	-3.15	0.00613386	0.992126	.	.	.	.	.	.	.	.	.	.	.	.	.	.	.	.	.	.	.
1	10615	10615	C	T	exonic	ORF1a	.	synonymous SNV	ORF1a:cds-YP_009724389.1:exon1:c.C10350T:p.D3450D,ORF1a:cds-YP_009725295.1:exon1:c.C10350T:p.D3450D	-0.218	1.16277	1	1	T	.	Peptidase_C30	.	.	.	.	.	.	.	.	.	.	.	.	.	.	.
1	10626	10626	C	T	exonic	ORF1a	.	nonsynonymous SNV	ORF1a:cds-YP_009724389.1:exon1:c.C10361T:p.A3454V,ORF1a:cds-YP_009725295.1:exon1:c.C10361T:p.A3454V	1.65	3.31698	1	0.24	T	.	Peptidase_C30	.	.	.	.	.	.	.	.	.	.	.	.	.	.	.
1	1067	1067	G	A	exonic	ORF1a	.	nonsynonymous SNV	ORF1a:cds-YP_009724389.1:exon1:c.G802A:p.G268R,ORF1a:cds-YP_009725295.1:exon1:c.G802A:p.G268R	1.65	4.256	1	0.03	D	.	.	.	.	.	.	.	.	.	.	.	.	.	.	.	.	.
1	10725	10725	C	T	exonic	ORF1a	.	nonsynonymous SNV	ORF1a:cds-YP_009724389.1:exon1:c.C10460T:p.T3487I,ORF1a:cds-YP_009725295.1:exon1:c.C10460T:p.T3487I	1.65	3.31698	1	0.09	T	.	Peptidase_C30	.	.	.	.	.	orf1ab_FLNRFTTTL	0.03	.	.	.	.	.	.	.	.
1	10726	10726	C	T	exonic	ORF1a	.	synonymous SNV	ORF1a:cds-YP_009724389.1:exon1:c.C10461T:p.T3487T,ORF1a:cds-YP_009725295.1:exon1:c.C10461T:p.T3487T	-3.3	0.00281102	0.992126	1	T	.	Peptidase_C30	.	.	.	.	.	orf1ab_FLNRFTTTL	0.03	.	.	.	.	.	.	.	.
1	10815	10815	C	T	exonic	ORF1a	.	nonsynonymous SNV	ORF1a:cds-YP_009724389.1:exon1:c.C10550T:p.S3517F,ORF1a:cds-YP_009725295.1:exon1:c.C10550T:p.S3517F	1.65	3.31698	1	0	D	.	Peptidase_C30	.	.	.	.	.	.	.	.	.	.	.	.	.	.	.
1	10833	10833	C	T	exonic	ORF1a	.	nonsynonymous SNV	ORF1a:cds-YP_009724389.1:exon1:c.C10568T:p.A3523V,ORF1a:cds-YP_009725295.1:exon1:c.C10568T:p.A3523V	0.788	1.93608	0.968504	0.02	D	.	Peptidase_C30	.	.	.	.	.	orf1ab_AVLDMCASLK	0.08	.	.	.	.	.	.	.	.
1	10868	10868	C	T	exonic	ORF1a	.	synonymous SNV	ORF1a:cds-YP_009724389.1:exon1:c.C10603T:p.L3535L,ORF1a:cds-YP_009725295.1:exon1:c.C10603T:p.L3535L	-0.388	1.10754	0.992126	1	T	.	Peptidase_C30	.	.	.	.	.	.	.	.	.	.	.	.	.	.	.
1	10882	10882	G	T	exonic	ORF1a	.	nonsynonymous SNV	ORF1a:cds-YP_009724389.1:exon1:c.G10617T:p.M3539I,ORF1a:cds-YP_009725295.1:exon1:c.G10617T:p.M3539I	0.715	2.65415	1	0.01	D	.	Peptidase_C30	.	.	.	.	.	.	.	.	.	.	.	.	.	.	.
1	11020	11020	C	T	exonic	ORF1a	.	synonymous SNV	ORF1a:cds-YP_009724389.1:exon1:c.C10755T:p.L3585L,ORF1a:cds-YP_009725295.1:exon1:c.C10755T:p.L3585L	-3.3	-0.770496	0.700787	0.69	T	.	.	.	.	.	orf1ab polyprotein_HWLLLTILTSLLVLV	19	.	.	.	.	nCoV-2019_37_LEFT	.	.	.	.	.
1	11042	11042	G	T	exonic	ORF1a	.	nonsynonymous SNV	ORF1a:cds-YP_009724389.1:exon1:c.G10777T:p.V3593F,ORF1a:cds-YP_009725295.1:exon1:c.G10777T:p.V3593F	0.509	0.555173	1	0.03	D	.	.	.	Transmembrane	.	orf1ab polyprotein_HWLLLTILTSLLVLV	19	orf1ab_ILTSLLVLV	0.14	.	.	.	.	.	.	.	.
1	11083	11083	G	T	exonic	ORF1a	.	nonsynonymous SNV	ORF1a:cds-YP_009724389.1:exon1:c.G10818T:p.L3606F,ORF1a:cds-YP_009725295.1:exon1:c.G10818T:p.L3606F	-3.3	-1.32286	0.92126	0.01	D	.	.	.	Transmembrane	.	orf1ab polyprotein_SLFFFLYENAFLPFA	18	orf1ab_FLYENAFLPFAM	-1	.	.	.	.	.	.	homoplasic position	.
1	11171	11171	C	T	exonic	ORF1a	.	nonsynonymous SNV	ORF1a:cds-YP_009724389.1:exon1:c.C10906T:p.L3636F,ORF1a:cds-YP_009725295.1:exon1:c.C10906T:p.L3636F	-1.83	0.278992	1	0.01	D	.	.	.	Transmembrane	.	orf1ab polyprotein_MMFVKHKHAFLCLFL	12	orf1ab_FVKHKHAFL	0.02	.	.	.	.	.	.	.	.
1	11208	11208	C	T	exonic	ORF1a	.	nonsynonymous SNV	ORF1a:cds-YP_009724389.1:exon1:c.C10943T:p.A3648V,ORF1a:cds-YP_009725295.1:exon1:c.C10943T:p.A3648V	1.65	3.31698	1	0.05	D	.	.	.	Transmembrane	.	orf1ab polyprotein_LCLFLLPSLATVAYF	18	orf1ab_FLLPSLATVAY	-1	.	.	.	.	.	.	.	.
1	11220	11220	T	C	exonic	ORF1a	.	nonsynonymous SNV	ORF1a:cds-YP_009724389.1:exon1:c.T10955C:p.M3652T,ORF1a:cds-YP_009725295.1:exon1:c.T10955C:p.M3652T	0.477	0.997063	1	0.02	D	.	.	.	Transmembrane	.	orf1ab polyprotein_NMVYMPASWVMRIMT	13	.	.	.	.	.	.	.	.	.	.
1	11287	11287	G	T	exonic	ORF1a	.	nonsynonymous SNV	ORF1a:cds-YP_009724389.1:exon1:c.G11022T:p.L3674F,ORF1a:cds-YP_009725295.1:exon1:c.G11022T:p.L3674F	0.746	2.7451	1	0.05	D	.	.	.	Transmembrane	.	.	.	orf1ab_WLDMVDTSL	0.12	.	.	.	.	.	.	.	.
1	11335	11335	G	T	exonic	ORF1a	.	synonymous SNV	ORF1a:cds-YP_009724389.1:exon1:c.G11070T:p.V3690V,ORF1a:cds-YP_009725295.1:exon1:c.G11070T:p.V3690V	-3.3	-1.03214	0.341228	1	T	.	.	.	Transmembrane	.	orf1ab polyprotein_LLILMTARTVYDDGA	8.1	orf1ab_MYASAVVLL	-1	.	.	.	.	.	.	.	.
1	11379	11379	C	T	exonic	ORF1a	.	nonsynonymous SNV	ORF1a:cds-YP_009724389.1:exon1:c.C11114T:p.A3705V,ORF1a:cds-YP_009725295.1:exon1:c.C11114T:p.A3705V	1.65	3.29452	1	0.13	T	.	.	.	.	.	orf1ab polyprotein_LLILMTARTVYDDGA	8.1	orf1ab_DGARRVWTL	0.04	.	.	nCoV-2019_37_RIGHT	.	.	.	.	.
1	11410	11410	G	A	exonic	ORF1a	.	synonymous SNV	ORF1a:cds-YP_009724389.1:exon1:c.G11145A:p.L3715L,ORF1a:cds-YP_009725295.1:exon1:c.G11145A:p.L3715L	-3.3	-0.757433	0.960787	0.2	T	.	.	.	.	.	orf1ab polyprotein_RRVWTLMNVLTLVYK	17	orf1ab_TLMNVLTLV	0.03	.	.	.	.	.	.	.	.
1	1148	1148	G	T	exonic	ORF1a	.	nonsynonymous SNV	ORF1a:cds-YP_009724389.1:exon1:c.G883T:p.G295C,ORF1a:cds-YP_009725295.1:exon1:c.G883T:p.G295C	0.745	2.71787	0.992126	0.02	D	.	.	.	.	.	.	.	.	.	.	.	.	.	.	.	.	.
1	11511	11511	C	T	exonic	ORF1a	.	nonsynonymous SNV	ORF1a:cds-YP_009724389.1:exon1:c.C11246T:p.T3749I,ORF1a:cds-YP_009725295.1:exon1:c.C11246T:p.T3749I	1.65	3.29452	1	0.18	T	.	.	.	Transmembrane	.	orf1ab polyprotein_LIISVTSNYSGVVTT	11	orf1ab_NYSGVVTTVMF	0.08	.	.	.	.	.	.	.	.
1	11575	11575	C	T	exonic	ORF1a	.	synonymous SNV	ORF1a:cds-YP_009724389.1:exon1:c.C11310T:p.F3770F,ORF1a:cds-YP_009725295.1:exon1:c.C11310T:p.F3770F	-3.3	-0.620079	0.858835	0.71	T	.	Lumenal	.	.	.	orf1ab polyprotein_CPIFFITGNTLQCIM	20	orf1ab_IFFITGNTL	0.09	.	.	nCoV-2019_39_LEFT	.	.	.	.	.
1	11595	11595	A	G	exonic	ORF1a	.	nonsynonymous SNV	ORF1a:cds-YP_009724389.1:exon1:c.A11330G:p.Q3777R,ORF1a:cds-YP_009725295.1:exon1:c.A11330G:p.Q3777R	1.65	2.26436	1	0.16	T	.	Lumenal	.	.	.	orf1ab polyprotein_CPIFFITGNTLQCIM	20	.	.	.	.	.	.	.	.	.	.
1	11596	11596	G	T	exonic	ORF1a	.	nonsynonymous SNV	ORF1a:cds-YP_009724389.1:exon1:c.G11331T:p.Q3777H,ORF1a:cds-YP_009725295.1:exon1:c.G11331T:p.Q3777H	1.65	4.256	1	0.01	D	.	Lumenal	.	.	.	orf1ab polyprotein_CPIFFITGNTLQCIM	20	.	.	.	.	.	.	.	.	.	.
1	11761	11761	G	T	exonic	ORF1a	.	nonsynonymous SNV	ORF1a:cds-YP_009724389.1:exon1:c.G11496T:p.K3832N,ORF1a:cds-YP_009725295.1:exon1:c.G11496T:p.K3832N	1.65	4.256	1	0.04	D	.	.	.	.	.	.	.	.	.	.	.	.	.	.	.	.	.
1	11875	11875	A	G	exonic	ORF1a	.	synonymous SNV	ORF1a:cds-YP_009724389.1:exon1:c.A11610G:p.V3870V,ORF1a:cds-YP_009725295.1:exon1:c.A11610G:p.V3870V	-3.3	-0.414047	0.984315	1	T	.	.	.	.	.	orf1ab polyprotein_KCTSVVLLSVLQQLR	13	orf1ab_VLLSVLQQL	0.08	.	.	nCoV-2019_40_LEFT	.	.	.	.	.
1	11950	11950	C	T	exonic	ORF1a	.	synonymous SNV	ORF1a:cds-YP_009724389.1:exon1:c.C11685T:p.H3895H,ORF1a:cds-YP_009725295.1:exon1:c.C11685T:p.H3895H	-0.159	0.684787	1	1	T	.	.	.	.	.	.	.	.	.	.	.	.	.	.	.	.	.
1	12008	12008	C	T	exonic	ORF1a	.	nonsynonymous SNV	ORF1a:cds-YP_009724389.1:exon1:c.C11743T:p.L3915F,ORF1a:cds-YP_009725295.1:exon1:c.C11743T:p.L3915F	-3.3	-0.620079	0.466709	0.23	T	.	.	.	.	.	orf1ab polyprotein_EAFEKMVSLLSVLLS	18	.	.	.	.	.	.	.	.	.	.
1	12053	12053	C	T	exonic	ORF1a	.	nonsynonymous SNV	ORF1a:cds-YP_009724389.1:exon1:c.C11788T:p.L3930F,ORF1a:cds-YP_009725295.1:exon1:c.C11788T:p.L3930F	-2.33	-0.00198425	0.992157	0	D	.	.	.	.	.	.	.	.	.	.	.	.	.	.	.	.	.
1	12076	12076	C	T	exonic	ORF1a	.	synonymous SNV	ORF1a:cds-YP_009724389.1:exon1:c.C11811T:p.N3937N,ORF1a:cds-YP_009725295.1:exon1:c.C11811T:p.N3937N	-1.34	0.478756	1	1	T	.	.	.	.	.	.	.	orf1ab_EMLDNRATL	0.17	.	.	.	.	.	.	.	.
1	1218	1218	C	T	exonic	ORF1a	.	nonsynonymous SNV	ORF1a:cds-YP_009724389.1:exon1:c.C953T:p.S318L,ORF1a:cds-YP_009725295.1:exon1:c.C953T:p.S318L	1.65	3.30383	1	0.08	T	.	.	.	.	.	.	.	.	.	.	.	.	.	.	.	.	.
1	12322	12322	G	A	exonic	ORF1a	.	synonymous SNV	ORF1a:cds-YP_009724389.1:exon1:c.G12057A:p.E4019E,ORF1a:cds-YP_009725295.1:exon1:c.G12057A:p.E4019E	-2.06	-0.0430866	0.992142	1	T	.	.	.	.	.	.	.	.	.	.	.	.	.	.	.	.	.
1	1235	1235	G	A	exonic	ORF1a	.	nonsynonymous SNV	ORF1a:cds-YP_009724389.1:exon1:c.G970A:p.D324N,ORF1a:cds-YP_009725295.1:exon1:c.G970A:p.D324N	0.509	0.520551	1	0.81	T	.	.	.	.	.	.	.	.	.	.	.	.	.	.	.	.	.
1	12439	12439	C	A	exonic	ORF1a	.	synonymous SNV	ORF1a:cds-YP_009724389.1:exon1:c.C12174A:p.P4058P,ORF1a:cds-YP_009725295.1:exon1:c.C12174A:p.P4058P	1.65	0.964512	1	1	T	.	.	.	.	.	orf1ab polyprotein_CVPLNIIPLTTAAKL	11	.	.	.	.	nCoV-2019_42_LEFT	.	.	.	.	.
1	12473	12473	C	A	exonic	ORF1a	.	nonsynonymous SNV	ORF1a:cds-YP_009724389.1:exon1:c.C12208A:p.L4070I,ORF1a:cds-YP_009725295.1:exon1:c.C12208A:p.L4070I	0.776	1.90494	1	0	D	.	.	.	.	.	orf1ab polyprotein_CVPLNIIPLTTAAKL	11	orf1ab_IPLTTAAKL	0.07	.	.	nCoV-2019_41_RIGHT	.	.	.	.	.
1	12513	12513	C	T	exonic	ORF1a	.	nonsynonymous SNV	ORF1a:cds-YP_009724389.1:exon1:c.C12248T:p.T4083M,ORF1a:cds-YP_009725295.1:exon1:c.C12248T:p.T4083M	1.65	3.31557	1	0.02	D	.	.	.	.	.	.	.	orf1ab_NTYKNTCDGTTFTY	0.04	.	.	.	.	.	.	.	.
1	12534	12534	C	T	exonic	ORF1a	.	nonsynonymous SNV	ORF1a:cds-YP_009724389.1:exon1:c.C12269T:p.T4090I,ORF1a:cds-YP_009725295.1:exon1:c.C12269T:p.T4090I	1.65	3.31557	1	0.01	D	.	.	.	.	.	.	.	orf1ab_NTYKNTCDGTTFTY	0.04	.	.	.	.	.	.	.	.
1	12547	12547	A	T	exonic	ORF1a	.	synonymous SNV	ORF1a:cds-YP_009724389.1:exon1:c.A12282T:p.A4094A,ORF1a:cds-YP_009725295.1:exon1:c.A12282T:p.A4094A	-3.3	-0.378953	0.992142	0.72	T	.	.	.	.	.	.	.	orf1ab_TYASALWEI	-1	.	.	.	.	.	.	.	.
1	12577	12577	A	G	exonic	ORF1a	.	synonymous SNV	ORF1a:cds-YP_009724389.1:exon1:c.A12312G:p.A4104A,ORF1a:cds-YP_009725295.1:exon1:c.A12312G:p.A4104A	-3.3	-0.714819	0.976425	1	T	.	.	.	.	.	.	.	.	.	.	.	.	.	.	.	.	.
1	1261	1261	G	T	exonic	ORF1a	.	nonsynonymous SNV	ORF1a:cds-YP_009724389.1:exon1:c.G996T:p.Q332H,ORF1a:cds-YP_009725295.1:exon1:c.G996T:p.Q332H	1.65	4.256	1	0.12	T	.	.	.	.	.	.	.	.	.	.	.	nCoV-2019_5_LEFT	.	.	.	.	.
1	12631	12631	A	G	exonic	ORF1a	.	synonymous SNV	ORF1a:cds-YP_009724389.1:exon1:c.A12366G:p.L4122L,ORF1a:cds-YP_009725295.1:exon1:c.A12366G:p.L4122L	-2.61	0.561472	1	1	T	.	.	.	.	.	.	.	orf1ab_SEISMDNSPNL	-1	.	.	.	.	.	.	.	.
1	12651	12651	C	T	exonic	ORF1a	.	nonsynonymous SNV	ORF1a:cds-YP_009724389.1:exon1:c.C12386T:p.T4129I,ORF1a:cds-YP_009725295.1:exon1:c.C12386T:p.T4129I	1.65	3.31557	1	0.06	T	.	.	.	.	.	orf1ab polyprotein_LIVTALRANSAVKLQ	11	.	.	.	.	.	.	.	.	.	.
1	12663	12663	C	T	exonic	ORF1a	.	nonsynonymous SNV	ORF1a:cds-YP_009724389.1:exon1:c.C12398T:p.A4133V,ORF1a:cds-YP_009725295.1:exon1:c.C12398T:p.A4133V	1.65	3.31557	1	0.01	D	.	.	.	.	.	orf1ab polyprotein_LIVTALRANSAVKLQ	11	orf1ab_ALRANSAVK	0.11	.	.	.	.	.	.	.	.
1	12685	12685	G	T	exonic	ORF1a	.	nonsynonymous SNV	ORF1a:cds-YP_009724389.1:exon1:c.G12420T:p.Q4140H,ORF1a:cds-YP_009725295.1:exon1:c.G12420T:p.Q4140H	1.65	4.256	1	0	D	.	.	.	.	.	orf1ab polyprotein_LIVTALRANSAVKLQ	11	.	.	.	.	.	.	.	.	.	.
1	1269	1269	A	G	exonic	ORF1a	.	nonsynonymous SNV	ORF1a:cds-YP_009724389.1:exon1:c.A1004G:p.D335G,ORF1a:cds-YP_009725295.1:exon1:c.A1004G:p.D335G	1.65	2.27841	0.96063	0.03	D	.	.	.	.	.	.	.	.	.	.	.	.	.	.	.	.	.
1	12715	12715	A	G	exonic	ORF1a	.	synonymous SNV	ORF1a:cds-YP_009724389.1:exon1:c.A12450G:p.R4150R,ORF1a:cds-YP_009725295.1:exon1:c.A12450G:p.R4150R	-0.878	0.29278	1	0.33	T	.	.	.	.	.	.	.	orf1ab_SPVALRQM	0.17	.	.	nCoV-2019_43_LEFT	.	.	.	.	.
1	12815	12815	C	T	exonic	ORF1a	.	synonymous SNV	ORF1a:cds-YP_009724389.1:exon1:c.C12550T:p.L4184L,ORF1a:cds-YP_009725295.1:exon1:c.C12550T:p.L4184L	0.484	0.29278	0.984283	0.67	T	.	.	.	.	.	.	.	orf1ab_ALLSDLQDL	0.15	.	.	.	.	.	.	.	.
1	12823	12823	C	T	exonic	ORF1a	.	synonymous SNV	ORF1a:cds-YP_009724389.1:exon1:c.C12558T:p.S4186S,ORF1a:cds-YP_009725295.1:exon1:c.C12558T:p.S4186S	-3.3	-0.983512	0.968567	1	T	.	.	.	.	.	.	.	orf1ab_ALLSDLQDL	0.15	.	.	.	.	.	.	.	.
1	1288	1288	C	T	exonic	ORF1a	.	synonymous SNV	ORF1a:cds-YP_009724389.1:exon1:c.C1023T:p.C341C,ORF1a:cds-YP_009725295.1:exon1:c.C1023T:p.C341C	0.326	0.300819	1	1	T	.	.	.	.	.	.	.	.	.	.	.	.	.	.	.	.	.
1	12892	12892	G	T	exonic	ORF1a	.	synonymous SNV	ORF1a:cds-YP_009724389.1:exon1:c.G12627T:p.L4209L,ORF1a:cds-YP_009725295.1:exon1:c.G12627T:p.L4209L	1.65	4.256	1	1	T	.	.	.	.	.	.	.	orf1ab_TELEPPCRF	-1	.	.	.	.	.	.	.	.
1	1292	1292	T	C	exonic	ORF1a	.	nonsynonymous SNV	ORF1a:cds-YP_009724389.1:exon1:c.T1027C:p.F343L,ORF1a:cds-YP_009725295.1:exon1:c.T1027C:p.F343L	-1.58	0.154331	0.929134	0.68	T	.	.	.	.	.	.	.	.	.	.	.	.	.	.	.	.	.
1	1301	1301	A	G	exonic	ORF1a	.	nonsynonymous SNV	ORF1a:cds-YP_009724389.1:exon1:c.A1036G:p.T346A,ORF1a:cds-YP_009725295.1:exon1:c.A1036G:p.T346A	1.65	2.27841	1	1	T	.	.	.	.	.	.	.	.	.	.	.	.	.	.	.	.	.
1	13051	13051	C	T	exonic	ORF1a	.	synonymous SNV	ORF1a:cds-YP_009724389.1:exon1:c.C12786T:p.A4262A,ORF1a:cds-YP_009725295.1:exon1:c.C12786T:p.A4262A	1.65	3.31557	1	0.49	T	.	.	.	.	.	.	.	orf1ab_TEVPANSTVL	0.07	.	.	.	.	.	.	.	.
1	13059	13059	C	T	exonic	ORF1a	.	nonsynonymous SNV	ORF1a:cds-YP_009724389.1:exon1:c.C12794T:p.T4265I,ORF1a:cds-YP_009725295.1:exon1:c.C12794T:p.T4265I	1.65	3.31557	1	0.01	D	.	.	.	.	.	.	.	orf1ab_TEVPANSTVL	0.07	.	.	.	.	.	.	.	.
1	13061	13061	G	A	exonic	ORF1a	.	nonsynonymous SNV	ORF1a:cds-YP_009724389.1:exon1:c.G12796A:p.V4266I,ORF1a:cds-YP_009725295.1:exon1:c.G12796A:p.V4266I	1.65	4.256	1	0.29	T	.	.	.	.	.	orf1ab polyprotein_VLSFCAFAVDAAKAY	12	orf1ab_TEVPANSTVL	0.07	.	.	.	.	.	.	.	.
1	13111	13111	T	C	exonic	ORF1a	.	synonymous SNV	ORF1a:cds-YP_009724389.1:exon1:c.T12846C:p.D4282D,ORF1a:cds-YP_009725295.1:exon1:c.T12846C:p.D4282D	-3.3	-0.446126	0.968567	1	T	.	.	.	.	.	orf1ab polyprotein_AFAVDAAKAYKDYLA	20	orf1ab_YLASGGQPI	0.12	.	.	.	.	.	.	.	.
1	13164	13164	C	T	exonic	ORF1a	.	nonsynonymous SNV	ORF1a:cds-YP_009724389.1:exon1:c.C12899T:p.T4300I,ORF1a:cds-YP_009725295.1:exon1:c.C12899T:p.T4300I	1.65	3.31557	1	0.03	D	.	.	.	.	.	.	.	.	.	.	.	.	.	.	.	.	.
1	13211	13211	A	G	exonic	ORF1a	.	nonsynonymous SNV	ORF1a:cds-YP_009724389.1:exon1:c.A12946G:p.M4316V,ORF1a:cds-YP_009725295.1:exon1:c.A12946G:p.M4316V	1.65	2.2408	0.992142	0.66	T	.	.	.	.	.	.	.	orf1ab_EANMDQESF	0.09	.	.	.	.	.	.	.	.
1	13288	13288	A	G	exonic	ORF1a	.	synonymous SNV	ORF1a:cds-YP_009724389.1:exon1:c.A13023G:p.G4341G,ORF1a:cds-YP_009725295.1:exon1:c.A13023G:p.G4341G	1.65	2.2408	1	1	T	.	.	.	.	.	.	.	orf1ab_HPNPKGFCDL	0.18	.	.	.	.	.	.	.	.
1	13297	13297	C	T	exonic	ORF1a	.	synonymous SNV	ORF1a:cds-YP_009724389.1:exon1:c.C13032T:p.D4344D,ORF1a:cds-YP_009725295.1:exon1:c.C13032T:p.D4344D	-3.3	-0.580472	0.905701	0.24	T	.	.	.	.	.	.	.	orf1ab_HPNPKGFCDL	0.18	.	.	.	.	.	.	.	.
1	13405	13405	C	T	exonic	ORF1a	.	synonymous SNV	ORF1a:cds-YP_009724389.1:exon1:c.C13140T:p.G4380G,ORF1a:cds-YP_009725295.1:exon1:c.C13140T:p.G4380G	0.787	1.94335	1	1	T	.	.	.	.	.	.	.	.	.	.	.	.	.	.	.	.	.
1	13423	13423	C	T	exonic	ORF1a	.	synonymous SNV	ORF1a:cds-YP_009724389.1:exon1:c.C13158T:p.L4386L,ORF1a:cds-YP_009725295.1:exon1:c.C13158T:p.L4386L	1.65	3.31844	1	1	T	.	.	.	.	.	.	.	.	.	.	.	.	.	.	.	.	.
1	13488	13488	A	G	exonic	ORF1b	.	synonymous SNV	ORF1b:cds-YP_009724389.1:exon1:c.A21G:p.A7A	-3.3	-0.119276	0.992134	0.79	T	.	.	.	.	.	.	.	.	.	.	.	.	.	.	.	.	.
1	13536	13536	C	T	exonic	ORF1b	.	synonymous SNV	ORF1b:cds-YP_009724389.1:exon1:c.C69T:p.Y23Y	-2.25	0.255748	1	1	T	.	.	.	.	.	.	.	orf1ab_GTSTDVVYR	0.05	.	.	.	.	.	.	.	.
1	13557	13557	T	C	exonic	ORF1b	.	synonymous SNV	ORF1b:cds-YP_009724389.1:exon1:c.T90C:p.N30N	-3.3	0.13074	1	1	T	.	.	.	.	.	.	.	orf1ab_RAFDIYNDK	0.09	.	.	.	.	.	.	.	.
1	13620	13620	C	T	exonic	ORF1b	.	synonymous SNV	ORF1b:cds-YP_009724389.1:exon1:c.C153T:p.D51D	-0.764	0.44326	1	1	T	.	.	.	.	.	.	.	.	.	.	.	nCoV-2019_46_LEFT	.	.	.	.	.
1	13730	13730	C	T	exonic	ORF1b	.	nonsynonymous SNV	ORF1b:cds-YP_009724389.1:exon1:c.C263T:p.A88V	1.65	3.31844	1	0	D	.	.	.	.	.	.	.	orf1ab_LLKDCPAVAK	0.13	.	.	.	.	.	.	.	.
1	13821	13821	C	T	exonic	ORF1b	.	synonymous SNV	ORF1b:cds-YP_009724389.1:exon1:c.C354T:p.L118L	0.485	0.943291	1	1	T	.	.	.	.	.	.	.	orf1ab_YTMADLVYAL	0.14	.	.	.	.	.	.	.	.
1	14028	14028	G	T	exonic	ORF1b	.	nonsynonymous SNV	ORF1b:cds-YP_009724389.1:exon1:c.G561T:p.M187I	1.65	4.256	1	0.18	T	.	.	.	.	.	.	.	.	.	.	.	.	SARS-CoV-2_IBS_RdRP3_F	Korea	.	.	.
1	14055	14055	G	T	exonic	ORF1b	.	synonymous SNV	ORF1b:cds-YP_009724389.1:exon1:c.G588T:p.L196L	-2.64	0.505764	1	1	T	.	.	.	.	.	.	.	.	.	.	.	.	.	.	.	.	.
1	14120	14120	C	T	exonic	ORF1b	.	nonsynonymous SNV	ORF1b:cds-YP_009724389.1:exon1:c.C653T:p.P218L	-0.127	1.19331	1	0	D	.	.	.	.	.	.	.	.	.	.	.	.	SARS-CoV-2_IBS_RdRP3_R	Korea	.	.	.
1	14160	14160	G	T	exonic	ORF1b	.	nonsynonymous SNV	ORF1b:cds-YP_009724389.1:exon1:c.G693T:p.L231F	0.72	2.6309	1	0.06	T	.	.	.	.	.	orf1ab polyprotein_VDSYYSLLMPILTLT	20	orf1ab_SLLMPILTL	0.11	.	.	.	ORF1ab Forward	Singapore	.	.	.
1	14183	14183	C	T	exonic	ORF1b	.	nonsynonymous SNV	ORF1b:cds-YP_009724389.1:exon1:c.C716T:p.T239I	1.65	3.31844	0.944937	0.05	D	.	.	.	.	.	orf1ab polyprotein_VDSYYSLLMPILTLT	20	orf1ab_MPILTLTRAL	0.1	.	.	.	.	.	.	.	.
1	14184	14184	C	T	exonic	ORF1b	.	synonymous SNV	ORF1b:cds-YP_009724389.1:exon1:c.C717T:p.T239T	-3.3	-0.556803	0.921339	1	T	.	.	.	.	.	orf1ab polyprotein_VDSYYSLLMPILTLT	20	orf1ab_MPILTLTRAL	0.1	.	.	.	.	.	.	.	.
1	14268	14268	G	A	exonic	ORF1b	.	synonymous SNV	ORF1b:cds-YP_009724389.1:exon1:c.G801A:p.T267T	1.65	4.256	1	1	T	.	.	.	.	.	.	.	.	.	.	.	.	.	.	.	.	.
1	14384	14384	T	C	exonic	ORF1b	.	nonsynonymous SNV	ORF1b:cds-YP_009724389.1:exon1:c.T917C:p.V306A	1.65	2.19157	0.992646	0.03	D	.	.	.	.	.	.	.	.	.	.	.	.	.	.	.	.	.
1	14408	14408	C	T	exonic	ORF1b	.	nonsynonymous SNV	ORF1b:cds-YP_009724389.1:exon1:c.C941T:p.P314L	1.65	3.30748	1	0.31	T	.	.	.	.	.	.	.	orf1ab_TVFPPTSFGPLVRK	-1	.	.	.	.	.	.	.	.
1	14724	14724	C	T	exonic	ORF1b	.	synonymous SNV	ORF1b:cds-YP_009724389.1:exon1:c.C1257T:p.F419F	-2.35	0.629307	1	1	T	.	.	.	.	.	.	.	.	.	.	.	.	.	.	.	.	.
1	1473	1473	C	T	exonic	ORF1a	.	nonsynonymous SNV	ORF1a:cds-YP_009724389.1:exon1:c.C1208T:p.T403I,ORF1a:cds-YP_009725295.1:exon1:c.C1208T:p.T403I	-0.348	0.960016	0.976378	0	D	.	.	.	.	.	.	.	.	.	.	.	.	.	.	.	.	.
1	14743	14743	G	A	exonic	ORF1b	.	nonsynonymous SNV	ORF1b:cds-YP_009724389.1:exon1:c.G1276A:p.V426I	1.65	4.256	1	0.32	T	.	.	.	.	.	.	.	.	.	.	.	.	.	.	.	.	.
1	14786	14786	C	T	exonic	ORF1b	.	nonsynonymous SNV	ORF1b:cds-YP_009724389.1:exon1:c.C1319T:p.A440V	1.65	3.30748	1	0	D	.	.	.	.	.	.	.	orf1ab_NAAISDYDY	0.07	.	.	.	.	.	.	.	hypermutable low-fitness site
1	14793	14793	C	T	exonic	ORF1b	.	synonymous SNV	ORF1b:cds-YP_009724389.1:exon1:c.C1326T:p.S442S	-2.13	0.0713543	1	0.4	T	.	.	.	.	.	.	.	orf1ab_NAAISDYDY	0.07	.	.	.	.	.	.	.	.
1	14837	14837	T	C	exonic	ORF1b	.	nonsynonymous SNV	ORF1b:cds-YP_009724389.1:exon1:c.T1370C:p.I457T	1.65	2.19157	1	0	D	.	.	.	.	.	.	.	.	.	.	.	.	.	.	.	.	.
1	15141	15141	C	T	exonic	ORF1b	.	synonymous SNV	ORF1b:cds-YP_009724389.1:exon1:c.C1674T:p.T558T	-1.47	0.461921	1	1	T	.	.	.	.	.	.	.	orf1ab_MTNRQFHQKLLK	-1	.	.	.	.	.	.	.	.
1	15418	15418	G	T	exonic	ORF1b	.	nonsynonymous SNV	ORF1b:cds-YP_009724389.1:exon1:c.G1951T:p.A651S	1.65	4.256	1	0	D	.	RdRp_catalytic	.	.	.	.	.	orf1ab_RLANECAQV	0.16	.	.	.	.	.	.	.	.
1	15451	15451	G	A	exonic	ORF1b	.	nonsynonymous SNV	ORF1b:cds-YP_009724389.1:exon1:c.G1984A:p.G662S	1.65	4.256	1	0	D	.	RdRp_catalytic	.	.	.	.	.	orf1ab_LSEMVMCGGSLY	-1	.	.	.	RdRP gene Forward | CDCV_GERMANY_RdRP_1 | SARS-CoV-2_IBS_RdRP1_F	GenScript, National Institute of Virology, Pune, India | Christian Drosten Charite Virology, Berlin, Germany | Korea	.	.	.
1	15480	15480	C	T	exonic	ORF1b	.	synonymous SNV	ORF1b:cds-YP_009724389.1:exon1:c.C2013T:p.T671T	-3.3	-0.181669	0.992189	1	T	.	RdRp_catalytic	.	.	.	.	.	.	.	.	.	.	.	.	.	.	.
1	15726	15726	T	A	exonic	ORF1b	.	synonymous SNV	ORF1b:cds-YP_009724389.1:exon1:c.T2259A:p.A753A	-1.4	0.789071	1	0.18	T	.	RdRp_catalytic	.	.	.	orf1ab polyprotein_LRKHFSMMILSDDAV	18	orf1ab_LSDDAVVCFNSTY	0.01	.	.	.	.	.	.	.	.
1	15828	15828	A	C	exonic	ORF1b	.	nonsynonymous SNV	ORF1b:cds-YP_009724389.1:exon1:c.A2361C:p.E787D	-0.283	1.62113	1	0.27	T	.	.	.	.	.	.	.	.	.	.	.	nCoV-2019_53_LEFT	.	.	.	.	.
1	15848	15848	C	T	exonic	ORF1b	.	nonsynonymous SNV	ORF1b:cds-YP_009724389.1:exon1:c.C2381T:p.T794I	1.65	3.28526	1	0.07	T	.	.	.	.	.	.	.	.	.	.	.	nCoV-2019_53_LEFT	.	.	.	.	.
1	15907	15907	G	A	exonic	ORF1b	.	nonsynonymous SNV	ORF1b:cds-YP_009724389.1:exon1:c.G2440A:p.G814S	1.65	4.256	1	0.19	T	.	.	.	.	.	.	.	.	.	.	.	.	.	.	.	.	.
1	15982	15982	G	T	exonic	ORF1b	.	nonsynonymous SNV	ORF1b:cds-YP_009724389.1:exon1:c.G2515T:p.V839L	1.65	4.256	1	0.66	T	.	.	.	.	.	orf1ab polyprotein_VDDIVKTDGTLMIER	15	.	.	.	.	.	.	.	.	.	.
1	1599	1599	G	T	exonic	ORF1a	.	nonsynonymous SNV	ORF1a:cds-YP_009724389.1:exon1:c.G1334T:p.G445V,ORF1a:cds-YP_009725295.1:exon1:c.G1334T:p.G445V	-0.232	0.520551	0.850394	0.19	T	.	.	.	.	.	.	.	orf1ab_SEGLNDNLL	0.18	.	.	.	.	.	.	.	.
1	1608	1608	A	G	exonic	ORF1a	.	nonsynonymous SNV	ORF1a:cds-YP_009724389.1:exon1:c.A1343G:p.D448G,ORF1a:cds-YP_009725295.1:exon1:c.A1343G:p.D448G	1.65	2.27841	0.992126	0.06	T	.	.	.	.	.	.	.	orf1ab_SEGLNDNLL	0.18	.	.	.	.	.	.	.	.
1	16092	16092	C	T	exonic	ORF1b	.	synonymous SNV	ORF1b:cds-YP_009724389.1:exon1:c.C2625T:p.Y875Y	-3.3	-0.112331	0.992189	1	T	.	.	.	.	.	.	.	orf1ab_HPNQEYADVFHLY	-1	.	.	.	.	.	.	.	.
1	16246	16246	G	T	exonic	ORF1b	.	nonsynonymous SNV	ORF1b:cds-YP_009724389.1:exon1:c.G2779T:p.A927S	1.65	4.256	1	0.26	T	.	CV_ZBD	.	.	.	.	.	.	.	.	.	.	.	.	.	.	.
1	16260	16260	C	T	exonic	ORF1b	.	synonymous SNV	ORF1b:cds-YP_009724389.1:exon1:c.C2793T:p.C931C	-3.3	-0.736378	0.960945	1	T	.	CV_ZBD	.	.	.	.	.	.	.	.	.	.	.	.	.	.	.
1	16362	16362	C	T	exonic	ORF1b	.	synonymous SNV	ORF1b:cds-YP_009724389.1:exon1:c.C2895T:p.V965V	-1.3	1.13576	1	1	T	.	CV_ZBD	.	.	.	orf1ab polyprotein_TSHKLVLSVNPYVCN	9.5	.	.	.	.	.	.	.	.	.	.
1	16377	16377	G	T	exonic	ORF1b	.	synonymous SNV	ORF1b:cds-YP_009724389.1:exon1:c.G2910T:p.P970P	0.753	1.82915	1	1	T	.	CV_ZBD	.	.	.	orf1ab polyprotein_TSHKLVLSVNPYVCN	9.5	.	.	.	.	.	.	.	.	.	.
1	16393	16393	C	T	exonic	ORF1b	.	nonsynonymous SNV	ORF1b:cds-YP_009724389.1:exon1:c.C2926T:p.P976S	0.776	1.9122	0.95285	0.37	T	.	CV_ZBD	.	.	.	.	.	.	.	.	.	.	.	.	.	.	.
1	1642	1642	C	T	exonic	ORF1a	.	synonymous SNV	ORF1a:cds-YP_009724389.1:exon1:c.C1377T:p.V459V,ORF1a:cds-YP_009725295.1:exon1:c.C1377T:p.V459V	0.474	0.447307	0.984252	0.42	T	.	.	.	.	.	.	.	.	.	.	.	nCoV-2019_5_RIGHT	.	.	.	.	.
1	16482	16482	A	G	exonic	ORF1b	.	synonymous SNV	ORF1b:cds-YP_009724389.1:exon1:c.A3015G:p.P1005P	-3.3	-1.86811	0.779969	1	T	.	CV_ZBD	.	.	.	.	.	orf1ab_FPLCANGQVF	0.07	.	.	.	.	.	.	.	.
1	16528	16528	G	A	exonic	ORF1b	.	nonsynonymous SNV	ORF1b:cds-YP_009724389.1:exon1:c.G3061A:p.V1021I	1.65	4.256	1	0.07	T	.	.	.	.	.	.	.	.	.	.	.	.	.	.	.	.	.
1	16575	16575	C	T	exonic	ORF1b	.	synonymous SNV	ORF1b:cds-YP_009724389.1:exon1:c.C3108T:p.D1036D	-3.3	-1.18765	0.889984	1	T	.	.	.	.	.	.	.	.	.	.	.	.	.	.	.	.	.
1	16596	16596	C	T	exonic	ORF1b	.	synonymous SNV	ORF1b:cds-YP_009724389.1:exon1:c.C3129T:p.Y1043Y	-3.3	0.0976535	0.992142	1	T	.	.	.	.	.	.	.	.	.	.	.	.	.	.	.	.	.
1	16626	16626	C	T	exonic	ORF1b	.	synonymous SNV	ORF1b:cds-YP_009724389.1:exon1:c.C3159T:p.L1053L	-1.24	0.551291	1	1	T	.	.	.	.	.	orf1ab polyprotein_TERLKLFAAETLKAT	5.1	.	.	.	.	.	.	.	.	.	.
1	16662	16662	G	A	exonic	ORF1b	.	synonymous SNV	ORF1b:cds-YP_009724389.1:exon1:c.G3195A:p.E1065E	0.715	2.59266	1	1	T	.	.	.	.	.	orf1ab polyprotein_EETFKLSYGIATVRE	12	orf1ab_ATEETFKLSY	-1	.	.	.	.	.	.	.	.
1	16726	16726	C	T	exonic	ORF1b	.	nonsynonymous SNV	ORF1b:cds-YP_009724389.1:exon1:c.C3259T:p.H1087Y	-1.25	0.626898	0.976425	0.11	T	.	.	.	.	.	.	.	orf1ab_REVLSDRELHLSW	-1	.	.	.	.	.	.	.	.
1	16741	16741	G	T	exonic	ORF1b	.	nonsynonymous SNV	ORF1b:cds-YP_009724389.1:exon1:c.G3274T:p.V1092F	0.715	2.59266	1	0.04	D	.	.	.	.	.	.	.	orf1ab_VGKPRPPL	0.1	.	.	.	.	.	.	.	.
1	16751	16751	C	A	exonic	ORF1b	.	nonsynonymous SNV	ORF1b:cds-YP_009724389.1:exon1:c.C3284A:p.P1095H	1.65	3.34872	1	0.03	D	.	.	.	.	.	.	.	orf1ab_VGKPRPPL	0.1	.	.	nCoV-2019_56_LEFT	.	.	.	.	.
1	16791	16791	T	C	exonic	ORF1b	.	synonymous SNV	ORF1b:cds-YP_009724389.1:exon1:c.T3324C:p.Y1108Y	-1.25	0.551291	1	1	T	.	.	.	.	.	orf1ab polyprotein_FTGYRVTKNSKVQIG	14	orf1ab_YVFTGYRVTK	-1	.	.	.	.	.	.	.	.
1	1684	1684	C	T	exonic	ORF1a	.	synonymous SNV	ORF1a:cds-YP_009724389.1:exon1:c.C1419T:p.I473I,ORF1a:cds-YP_009725295.1:exon1:c.C1419T:p.I473I	-3.3	-0.504866	0.937008	0.28	T	.	.	.	.	.	orf1ab polyprotein_INIVGDFKLNEEIAI	16	orf1ab_KLNEEIAII	0.05	.	.	.	.	.	.	.	.
1	16917	16917	G	T	exonic	ORF1b	.	synonymous SNV	ORF1b:cds-YP_009724389.1:exon1:c.G3450T:p.L1150L	-3.3	-0.0535591	0.992142	1	T	.	.	.	.	.	orf1ab polyprotein_GDYFVLTSHTVMPLS	15	.	.	.	.	.	.	.	.	.	.
1	16945	16945	G	T	exonic	ORF1b	.	nonsynonymous SNV	ORF1b:cds-YP_009724389.1:exon1:c.G3478T:p.A1160S	1.65	4.256	1	0.06	T	.	.	.	.	.	orf1ab polyprotein_GDYFVLTSHTVMPLS	15	orf1ab_MPLSAPTL	0.14	.	.	.	.	.	.	.	.
1	16966	16966	G	A	exonic	ORF1b	.	nonsynonymous SNV	ORF1b:cds-YP_009724389.1:exon1:c.G3499A:p.E1167K	1.65	4.256	1	0.01	D	.	.	.	.	.	.	.	orf1ab_TLVPQEHYV	0.04	.	.	.	.	.	.	.	.
1	1710	1710	C	T	exonic	ORF1a	.	nonsynonymous SNV	ORF1a:cds-YP_009724389.1:exon1:c.C1445T:p.A482V,ORF1a:cds-YP_009725295.1:exon1:c.C1445T:p.A482V	1.65	3.30383	0.992126	0.06	T	.	.	.	.	.	orf1ab polyprotein_EEIAIILASFSASTS	10	.	.	.	.	.	.	.	.	.	.
1	17134	17134	C	T	exonic	ORF1b	.	nonsynonymous SNV	ORF1b:cds-YP_009724389.1:exon1:c.C3667T:p.P1223S	1.65	3.34872	1	0.71	T	.	RNA Virus Helicase ATP Binding	.	.	.	orf1ab polyprotein_GKSHFAIGLALYYPS	16	orf1ab_FAIGLALYY	0.04	.	.	nCoV-2019_56_RIGHT	.	.	.	.	.
1	17241	17241	T	A	exonic	ORF1b	.	synonymous SNV	ORF1b:cds-YP_009724389.1:exon1:c.T3774A:p.P1258P	0.484	1.00493	1	1	T	.	RNA Virus Helicase ATP Binding	.	.	.	.	.	orf1ab_IPARARVECF	0.12	.	.	.	.	.	.	.	.
1	17259	17259	G	T	exonic	ORF1b	.	nonsynonymous SNV	ORF1b:cds-YP_009724389.1:exon1:c.G3792T:p.E1264D	1.65	4.256	1	0.62	T	.	RNA Virus Helicase ATP Binding	.	.	.	.	.	orf1ab_IPARARVECF	0.12	.	.	.	.	.	.	.	.
1	17280	17280	G	T	exonic	ORF1b	.	synonymous SNV	ORF1b:cds-YP_009724389.1:exon1:c.G3813T:p.V1271V	-3.3	-0.129165	0.984283	1	T	.	RNA Virus Helicase ATP Binding	.	.	.	.	.	.	.	.	.	.	.	.	.	.	.
1	17410	17410	C	T	exonic	ORF1b	.	nonsynonymous SNV	ORF1b:cds-YP_009724389.1:exon1:c.C3943T:p.R1315C	1.65	3.32576	1	0.01	D	.	RNA Virus Helicase ATP Binding	.	.	.	orf1ab polyprotein_YDLSVVNARLRAKHY	20	orf1ab_VVNARLRAK	0.08	.	.	.	.	.	.	.	.
1	17562	17562	G	T	exonic	ORF1b	.	synonymous SNV	ORF1b:cds-YP_009724389.1:exon1:c.G4095T:p.R1365R	-3.21	-0.00758268	0.992228	0.19	T	.	RNA Virus Helicase ATP Binding	.	.	.	.	.	.	.	.	.	.	.	.	.	.	.
1	17584	17584	G	T	exonic	ORF1b	.	nonsynonymous SNV	ORF1b:cds-YP_009724389.1:exon1:c.G4117T:p.D1373Y	1.65	4.256	1	0.01	D	.	RNA Virus Helicase ATP Binding	.	.	.	.	.	orf1ab_AEIVDTVSALVY	-1	.	.	.	.	.	.	.	.
1	17609	17609	A	G	exonic	ORF1b	.	nonsynonymous SNV	ORF1b:cds-YP_009724389.1:exon1:c.A4142G:p.D1381G	1.65	2.24049	0.984457	0.11	T	.	RNA Virus Helicase ATP Binding	.	.	.	.	.	.	.	.	.	.	.	.	.	.	.
1	17649	17649	C	T	exonic	ORF1b	.	synonymous SNV	ORF1b:cds-YP_009724389.1:exon1:c.C4182T:p.C1394C	-2.42	0.147457	1	1	T	.	RNA Virus Helicase ATP Binding	.	.	.	.	.	.	.	.	.	.	.	.	.	.	.
1	17676	17676	C	T	exonic	ORF1b	.	synonymous SNV	ORF1b:cds-YP_009724389.1:exon1:c.C4209T:p.I1403I	0.397	0.224976	1	0.3	T	.	RNA Virus Helicase ATP Binding	.	.	.	orf1ab polyprotein_FKMFYKGVITHDVSS	17	.	.	.	.	nCoV-2019_59_LEFT	.	.	.	.	.
1	17689	17689	T	G	exonic	ORF1b	.	nonsynonymous SNV	ORF1b:cds-YP_009724389.1:exon1:c.T4222G:p.S1408A	1.65	2.16297	1	0.08	T	.	RNA Virus Helicase ATP Binding	.	.	.	orf1ab polyprotein_FKMFYKGVITHDVSS	17	.	.	.	.	nCoV-2019_59_LEFT	.	.	.	.	.
1	17721	17721	G	T	exonic	ORF1b	.	synonymous SNV	ORF1b:cds-YP_009724389.1:exon1:c.G4254T:p.V1418V	-3.3	-0.162622	0.992228	0.88	T	.	RNA Virus Helicase ATP Binding	.	.	.	.	.	orf1ab_RPQIGVVREF	0.08	.	.	.	.	.	.	.	.
1	17750	17750	C	T	exonic	ORF1b	.	nonsynonymous SNV	ORF1b:cds-YP_009724389.1:exon1:c.C4283T:p.A1428V	0.791	1.93041	1	0.3	T	.	RNA Virus Helicase ATP Binding	.	.	.	.	.	orf1ab_REFLTRNPAW	-1	.	.	nCoV-2019_58_RIGHT	.	.	.	.	.
1	17766	17766	C	T	exonic	ORF1b	.	synonymous SNV	ORF1b:cds-YP_009724389.1:exon1:c.C4299T:p.V1433V	-0.763	0.380016	1	1	T	.	RNA Virus Helicase ATP Binding	.	.	.	.	.	orf1ab_RNPAWRKAVF	-1	.	.	.	.	.	.	.	.
1	17976	17976	C	T	exonic	ORF1b	.	synonymous SNV	ORF1b:cds-YP_009724389.1:exon1:c.C4509T:p.D1503D	0.579	1.46529	1	0.68	T	.	RNA Virus Helicase ATP Binding	.	.	.	.	.	.	.	.	.	nCoV-2019_60_LEFT	.	.	.	.	.
1	17977	17977	C	T	exonic	ORF1b	.	nonsynonymous SNV	ORF1b:cds-YP_009724389.1:exon1:c.C4510T:p.L1504F	1.65	3.32576	1	0.01	D	.	RNA Virus Helicase ATP Binding	.	.	.	.	.	.	.	.	.	nCoV-2019_60_LEFT	.	.	.	.	.
1	17999	17999	C	T	exonic	ORF1b	.	nonsynonymous SNV	ORF1b:cds-YP_009724389.1:exon1:c.C4532T:p.T1511I	0.78	1.77537	0.976685	0.47	T	.	RNA Virus Helicase ATP Binding	.	.	.	.	.	orf1ab_YDKLQFTSL	0.12	.	.	.	.	.	.	.	.
1	18029	18029	C	T	exonic	ORF1b	.	nonsynonymous SNV	ORF1b:cds-YP_009724389.1:exon1:c.C4562T:p.A1521V	1.65	3.32576	1	0.27	T	.	RNA Virus Helicase ATP Binding	.	.	.	.	.	orf1ab_IPRRNVATL	-1	.	.	.	.	.	.	.	.
1	18186	18186	G	T	exonic	ORF1b	.	nonsynonymous SNV	ORF1b:cds-YP_009724389.1:exon1:c.G4719T:p.M1573I	1.65	4.256	1	0.41	T	.	.	.	.	.	orf1ab polyprotein_PKDMTYRRLISMMGF	9.4	orf1ab_IPGIPKDMTY	0.03	.	.	.	.	.	.	.	.
1	1820	1820	G	A	exonic	ORF1a	.	nonsynonymous SNV	ORF1a:cds-YP_009724389.1:exon1:c.G1555A:p.G519S,ORF1a:cds-YP_009725295.1:exon1:c.G1555A:p.G519S	1.65	4.256	0.992126	0.3	T	.	.	.	.	.	.	.	.	.	.	.	.	.	.	.	.	.
1	18255	18255	G	T	exonic	ORF1b	.	nonsynonymous SNV	ORF1b:cds-YP_009724389.1:exon1:c.G4788T:p.M1596I	1.65	4.256	1	0.02	D	.	.	.	.	.	orf1ab polyprotein_NMFITREEAIRHVRA	14	.	.	.	.	nCoV-2019_61_LEFT	.	.	.	.	.
1	18329	18329	C	T	exonic	ORF1b	.	nonsynonymous SNV	ORF1b:cds-YP_009724389.1:exon1:c.C4862T:p.T1621I	1.65	3.32576	1	0.27	T	.	.	.	.	.	.	.	.	.	.	.	nCoV-2019_60_RIGHT	.	.	.	.	.
1	18395	18395	C	T	exonic	ORF1b	.	nonsynonymous SNV	ORF1b:cds-YP_009724389.1:exon1:c.C4928T:p.A1643V	1.65	3.32576	1	1	T	.	.	.	.	.	.	.	.	.	.	.	.	.	.	.	.	.
1	18426	18426	T	C	exonic	ORF1b	.	synonymous SNV	ORF1b:cds-YP_009724389.1:exon1:c.T4959C:p.N1653N	-3.3	-0.70526	0.129575	0.54	T	.	.	.	.	.	.	.	.	.	.	.	.	.	.	.	.	.
1	18449	18449	G	T	exonic	ORF1b	.	nonsynonymous SNV	ORF1b:cds-YP_009724389.1:exon1:c.G4982T:p.S1661I	0.52	1.07888	1	0.23	T	.	.	.	.	.	.	.	.	.	.	.	.	.	.	.	.	.
1	18486	18486	C	T	exonic	ORF1b	.	synonymous SNV	ORF1b:cds-YP_009724389.1:exon1:c.C5019T:p.L1673L	0.412	0.182772	1	1	T	.	.	.	.	.	orf1ab polyprotein_PPGDQFKHLIPLMYK	19	.	.	.	.	.	.	.	.	.	.
1	18498	18498	G	T	exonic	ORF1b	.	nonsynonymous SNV	ORF1b:cds-YP_009724389.1:exon1:c.G5031T:p.M1677I	1.65	4.256	1	0.02	D	.	.	.	.	.	orf1ab polyprotein_PPGDQFKHLIPLMYK	19	.	.	.	.	.	.	.	.	.	.
1	18508	18508	C	T	exonic	ORF1b	.	nonsynonymous SNV	ORF1b:cds-YP_009724389.1:exon1:c.C5041T:p.L1681F	-2.2	0.182772	0.929134	0.03	D	.	.	.	.	.	orf1ab polyprotein_FKHLIPLMYKGLPWN	20	.	.	.	.	.	.	.	.	.	.
1	1859	1859	C	T	exonic	ORF1a	.	nonsynonymous SNV	ORF1a:cds-YP_009724389.1:exon1:c.C1594T:p.P532S,ORF1a:cds-YP_009725295.1:exon1:c.C1594T:p.P532S	1.65	3.30383	1	0.14	T	.	.	.	.	.	orf1ab polyprotein_SPLYAFASEAARVVR	7.8	orf1ab_GEQKSILSPL	0.13	.	.	.	.	.	.	.	.
1	18590	18590	T	C	exonic	ORF1b	.	nonsynonymous SNV	ORF1b:cds-YP_009724389.1:exon1:c.T5123C:p.V1708A	1.65	2.21939	1	0	D	.	.	.	.	.	.	.	orf1ab_NLSDRVVFV	0.03	.	.	.	.	.	.	.	.
1	1860	1860	C	T	exonic	ORF1a	.	nonsynonymous SNV	ORF1a:cds-YP_009724389.1:exon1:c.C1595T:p.P532L,ORF1a:cds-YP_009725295.1:exon1:c.C1595T:p.P532L	1.65	3.30383	1	0.03	D	.	.	.	.	.	orf1ab polyprotein_SPLYAFASEAARVVR	7.8	orf1ab_GEQKSILSPL	0.13	.	.	.	.	.	.	.	.
1	1863	1863	T	A	exonic	ORF1a	.	nonsynonymous SNV	ORF1a:cds-YP_009724389.1:exon1:c.T1598A:p.L533H,ORF1a:cds-YP_009725295.1:exon1:c.T1598A:p.L533H	1.65	2.20517	1	0	D	.	.	.	.	.	orf1ab polyprotein_SPLYAFASEAARVVR	7.8	orf1ab_GEQKSILSPL	0.13	.	.	.	.	.	.	.	.
1	18651	18651	G	T	exonic	ORF1b	.	nonsynonymous SNV	ORF1b:cds-YP_009724389.1:exon1:c.G5184T:p.E1728D	-1.93	0.101307	1	0.16	T	.	.	.	.	.	.	.	.	.	.	.	nCoV-2019_61_RIGHT	.	.	.	.	.
1	18677	18677	G	T	exonic	ORF1b	.	nonsynonymous SNV	ORF1b:cds-YP_009724389.1:exon1:c.G5210T:p.R1737L	1.65	4.256	1	0.03	D	.	.	.	.	.	.	.	.	.	.	.	.	.	.	.	.	.
1	18687	18687	C	T	exonic	ORF1b	.	synonymous SNV	ORF1b:cds-YP_009724389.1:exon1:c.C5220T:p.C1740C	-2.38	0.0198425	0.992126	1	T	.	.	.	.	.	.	.	.	.	.	.	.	.	.	.	.	.
1	18747	18747	C	T	exonic	ORF1b	.	synonymous SNV	ORF1b:cds-YP_009724389.1:exon1:c.C5280T:p.V1760V	1.65	3.27843	1	1	T	.	.	.	.	.	orf1ab polyprotein_IGFDYVYNPFMIDVQ	16	orf1ab_HSIGFDYVY	0.07	.	.	.	.	.	.	.	.
1	18803	18803	G	T	exonic	ORF1b	.	nonsynonymous SNV	ORF1b:cds-YP_009724389.1:exon1:c.G5336T:p.S1779I	1.65	4.256	1	0.53	T	.	.	.	.	.	.	.	.	.	.	.	.	.	.	.	.	.
1	18816	18816	G	T	exonic	ORF1b	.	synonymous SNV	ORF1b:cds-YP_009724389.1:exon1:c.G5349T:p.L1783L	-3.3	-1.44652	0.0708661	0.32	T	.	.	.	.	.	.	.	.	.	.	.	.	.	.	.	.	.
1	1884	1884	C	T	exonic	ORF1a	.	nonsynonymous SNV	ORF1a:cds-YP_009724389.1:exon1:c.C1619T:p.A540V,ORF1a:cds-YP_009725295.1:exon1:c.C1619T:p.A540V	1.65	3.30383	1	0.1	T	.	.	.	.	.	orf1ab polyprotein_SPLYAFASEAARVVR	7.8	.	.	.	.	nCoV-2019_7_LEFT_alt0	.	.	.	.	.
1	18858	18858	T	C	exonic	ORF1b	.	synonymous SNV	ORF1b:cds-YP_009724389.1:exon1:c.T5391C:p.D1797D	0.431	0.997417	1	1	T	.	.	.	.	.	.	.	orf1ab_ASCDAIMTR	0.1	.	.	.	.	.	.	.	.
1	18877	18877	C	T	exonic	ORF1b	.	synonymous SNV	ORF1b:cds-YP_009724389.1:exon1:c.C5410T:p.L1804L	-3.3	0.101307	0.96063	1	T	.	.	.	.	.	.	.	.	.	.	.	.	.	.	.	.	.
1	18888	18888	C	T	exonic	ORF1b	.	synonymous SNV	ORF1b:cds-YP_009724389.1:exon1:c.C5421T:p.H1807H	-3.3	-0.306016	0.992126	1	T	.	.	.	.	.	.	.	.	.	.	.	.	.	.	.	.	.
1	19014	19014	A	G	exonic	ORF1b	.	synonymous SNV	ORF1b:cds-YP_009724389.1:exon1:c.A5547G:p.K1849K	-3.3	-0.061622	0.913386	0.99	T	.	.	.	.	.	orf1ab polyprotein_KVQHMVVKAALLADK	16	orf1ab_LLADKFPVL	-1	.	.	.	.	.	.	.	.
1	19072	19072	G	T	exonic	ORF1b	.	nonsynonymous SNV	ORF1b:cds-YP_009724389.1:exon1:c.G5605T:p.D1869Y	1.65	4.256	1	0.01	D	.	.	.	.	.	.	.	.	.	.	.	.	.	.	.	.	.
1	19097	19097	C	T	exonic	ORF1b	.	nonsynonymous SNV	ORF1b:cds-YP_009724389.1:exon1:c.C5630T:p.A1877V	-1.17	0.671559	0.889764	0.05	D	.	.	.	.	.	.	.	.	.	.	.	.	.	.	.	.	.
1	19109	19109	G	T	exonic	ORF1b	.	nonsynonymous SNV	ORF1b:cds-YP_009724389.1:exon1:c.G5642T:p.S1881I	0.745	2.70817	1	0.06	T	.	.	.	.	.	.	.	.	.	.	.	.	.	.	.	.	.
1	1914	1914	G	A	exonic	ORF1a	.	nonsynonymous SNV	ORF1a:cds-YP_009724389.1:exon1:c.G1649A:p.R550H,ORF1a:cds-YP_009725295.1:exon1:c.G1649A:p.R550H	1.65	4.256	1	0.01	D	.	.	.	.	.	orf1ab polyprotein_ARVVRSIFSRTLETA	14	orf1ab_RVVRSIFSR	0.09	.	.	.	.	.	.	.	.
1	19180	19180	G	A	exonic	ORF1b	.	nonsynonymous SNV	ORF1b:cds-YP_009724389.1:exon1:c.G5713A:p.V1905I	0.72	2.62671	1	0.02	D	.	.	.	.	.	.	.	orf1ab_KFTDGVCLF	-1	.	.	.	.	.	.	.	.
1	19185	19185	C	T	exonic	ORF1b	.	synonymous SNV	ORF1b:cds-YP_009724389.1:exon1:c.C5718T:p.C1906C	-3.14	-0.143087	0.992126	1	T	.	.	.	.	.	.	.	orf1ab_KFTDGVCLF	-1	.	.	.	.	.	.	.	.
1	1919	1919	C	A	exonic	ORF1a	.	nonsynonymous SNV	ORF1a:cds-YP_009724389.1:exon1:c.C1654A:p.L552I,ORF1a:cds-YP_009725295.1:exon1:c.C1654A:p.L552I	0.737	1.7657	0.992126	0.21	T	.	.	.	.	.	orf1ab polyprotein_ARVVRSIFSRTLETA	14	.	.	.	.	.	.	.	.	.	.
1	19197	19197	T	C	exonic	ORF1b	.	synonymous SNV	ORF1b:cds-YP_009724389.1:exon1:c.T5730C:p.N1910N	-3.3	-0.713339	0.92126	1	T	.	.	.	.	.	.	.	.	.	.	.	.	.	.	.	.	.
1	1927	1927	T	C	exonic	ORF1a	.	synonymous SNV	ORF1a:cds-YP_009724389.1:exon1:c.T1662C:p.T554T,ORF1a:cds-YP_009725295.1:exon1:c.T1662C:p.T554T	0.468	0.374063	1	1	T	.	.	.	.	.	orf1ab polyprotein_ARVVRSIFSRTLETA	14	.	.	.	.	.	.	.	.	.	.
1	1936	1936	T	C	exonic	ORF1a	.	synonymous SNV	ORF1a:cds-YP_009724389.1:exon1:c.T1671C:p.N557N,ORF1a:cds-YP_009725295.1:exon1:c.T1671C:p.N557N	-3.3	-0.0654016	0.622047	0.77	T	.	.	.	.	.	orf1ab polyprotein_QNSVRVLQKAAITIL	20	.	.	.	.	.	.	.	.	.	.
1	1943	1943	C	T	exonic	ORF1a	.	nonsynonymous SNV	ORF1a:cds-YP_009724389.1:exon1:c.C1678T:p.R560C,ORF1a:cds-YP_009725295.1:exon1:c.C1678T:p.R560C	0.74	1.7657	0.0314961	0.08	T	.	.	.	.	.	orf1ab polyprotein_QNSVRVLQKAAITIL	20	.	.	.	.	nCoV-2019_6_RIGHT	.	.	.	.	.
1	1947	1947	T	C	exonic	ORF1a	.	nonsynonymous SNV	ORF1a:cds-YP_009724389.1:exon1:c.T1682C:p.V561A,ORF1a:cds-YP_009725295.1:exon1:c.T1682C:p.V561A	-2.44	-0.285134	0	0.77	T	.	.	.	.	.	orf1ab polyprotein_QNSVRVLQKAAITIL	20	.	.	.	.	nCoV-2019_6_RIGHT	.	.	.	.	.
1	19518	19518	G	T	exonic	ORF1b	.	nonsynonymous SNV	ORF1b:cds-YP_009724389.1:exon1:c.G6051T:p.L2017F	-0.205	1.90646	1	0.02	D	.	.	.	.	.	orf1ab polyprotein_YRLYLDAYNMMISAG	17	orf1ab_HANEYRLYL	0.19	.	.	.	.	.	.	.	.
1	19524	19524	C	T	exonic	ORF1b	.	synonymous SNV	ORF1b:cds-YP_009724389.1:exon1:c.C6057T:p.L2019L	-3.3	-0.932575	0.944882	1	T	.	.	.	.	.	orf1ab polyprotein_YRLYLDAYNMMISAG	17	orf1ab_HANEYRLYL	0.19	.	.	.	.	.	.	.	.
1	19542	19542	G	T	exonic	ORF1b	.	nonsynonymous SNV	ORF1b:cds-YP_009724389.1:exon1:c.G6075T:p.M2025I	1.65	4.256	1	0.63	T	.	.	.	.	.	orf1ab polyprotein_YRLYLDAYNMMISAG	17	orf1ab_LYLDAYNMM	-1	.	.	.	.	.	.	.	.
1	19602	19602	C	T	exonic	ORF1b	.	synonymous SNV	ORF1b:cds-YP_009724389.1:exon1:c.C6135T:p.N2045N	-3.3	-0.443087	0.952756	1	T	.	.	.	.	.	.	.	orf1ab_TYNLWNTF	0.08	.	.	nCoV-2019_64_RIGHT	.	.	.	.	.
1	1962	1962	C	T	exonic	ORF1a	.	nonsynonymous SNV	ORF1a:cds-YP_009724389.1:exon1:c.C1697T:p.A566V,ORF1a:cds-YP_009725295.1:exon1:c.C1697T:p.A566V	1.65	3.30383	1	0.22	T	.	.	.	.	.	orf1ab polyprotein_QNSVRVLQKAAITIL	20	.	.	.	.	nCoV-2019_6_RIGHT	.	.	.	.	.
1	19645	19645	G	T	exonic	ORF1b	.	nonsynonymous SNV	ORF1b:cds-YP_009724389.1:exon1:c.G6178T:p.V2060F	1.65	4.256	1	0.09	T	.	.	.	.	.	.	.	orf1ab_SLENVAFNV	0.12	.	.	.	.	.	.	.	.
1	19727	19727	A	G	exonic	ORF1b	.	nonsynonymous SNV	ORF1b:cds-YP_009724389.1:exon1:c.A6260G:p.D2087G	0.512	1.02538	1	0.76	T	.	.	.	.	.	.	.	.	.	.	.	.	.	.	.	.	.
1	19802	19802	G	A	exonic	ORF1b	.	nonsynonymous SNV	ORF1b:cds-YP_009724389.1:exon1:c.G6335A:p.R2112H	1.65	4.256	1	0	D	.	.	.	.	.	.	.	.	.	.	.	.	.	.	.	.	.
1	19947	19947	G	A	exonic	ORF1b	.	synonymous SNV	ORF1b:cds-YP_009724389.1:exon1:c.G6480A:p.K2160K	1.65	4.256	1	1	T	.	.	.	.	.	.	.	.	.	.	.	.	.	.	.	.	.
1	19947	19947	G	T	exonic	ORF1b	.	nonsynonymous SNV	ORF1b:cds-YP_009724389.1:exon1:c.G6480T:p.K2160N	1.65	4.256	1	0.34	T	.	.	.	.	.	.	.	.	.	.	.	.	.	.	.	.	.
1	19962	19962	G	T	exonic	ORF1b	.	synonymous SNV	ORF1b:cds-YP_009724389.1:exon1:c.G6495T:p.T2165T	-2.14	-0.247291	0.968504	0.26	T	.	.	.	.	.	.	.	.	.	.	.	.	.	.	.	.	.
1	19983	19983	C	T	exonic	ORF1b	.	synonymous SNV	ORF1b:cds-YP_009724389.1:exon1:c.C6516T:p.V2172V	1.65	3.27702	1	1	T	.	.	.	.	.	.	.	orf1ab_VFFDGRVDGQVDLF	0.08	.	.	.	.	.	.	.	.
1	20011	20011	G	T	exonic	ORF1b	.	nonsynonymous SNV	ORF1b:cds-YP_009724389.1:exon1:c.G6544T:p.V2182L	1.65	4.256	1	1	T	.	.	.	.	.	orf1ab polyprotein_GQVDLFRNARNGVLI	9	orf1ab_VFFDGRVDGQVDLF	0.08	.	.	.	.	.	.	.	.
1	20062	20062	G	T	exonic	ORF1b	.	nonsynonymous SNV	ORF1b:cds-YP_009724389.1:exon1:c.G6595T:p.V2199F	1.65	4.256	1	0.02	D	.	.	.	.	.	.	.	.	.	.	.	.	.	.	.	.	.
1	20091	20091	C	T	exonic	ORF1b	.	synonymous SNV	ORF1b:cds-YP_009724389.1:exon1:c.C6624T:p.P2208P	-3.3	-1.42206	0	0.94	T	.	.	.	.	.	.	.	orf1ab_GLQPSVGPK	0.12	.	.	.	.	.	.	.	.
1	20269	20269	G	T	exonic	ORF1b	.	nonsynonymous SNV	ORF1b:cds-YP_009724389.1:exon1:c.G6802T:p.A2268S	1.65	4.256	1	0.17	T	.	.	.	.	.	.	.	orf1ab_MEIDFLELAM	0.12	.	.	.	.	.	.	.	.
1	20275	20275	G	T	exonic	ORF1b	.	nonsynonymous SNV	ORF1b:cds-YP_009724389.1:exon1:c.G6808T:p.D2270Y	1.65	4.256	1	0.02	D	.	.	.	.	.	.	.	orf1ab_MEIDFLELAM	0.12	.	.	.	.	.	.	.	.
1	2037	2037	C	T	exonic	ORF1a	.	nonsynonymous SNV	ORF1a:cds-YP_009724389.1:exon1:c.C1772T:p.A591V,ORF1a:cds-YP_009725295.1:exon1:c.C1772T:p.A591V	1.65	0.813528	0.0787402	0.25	T	.	.	.	.	.	.	.	orf1ab_TSDLATNNLVVMAY	0.04	.	.	.	.	.	.	.	.
1	20555	20555	C	T	exonic	ORF1b	.	nonsynonymous SNV	ORF1b:cds-YP_009724389.1:exon1:c.C7088T:p.S2363F	1.65	3.34955	1	0.01	D	.	.	.	.	.	orf1ab polyprotein_EIIKSQDLSVVSKVV	18	.	.	.	.	nCoV-2019_67_RIGHT	.	.	.	.	.
1	2061	2061	C	T	exonic	ORF1a	.	nonsynonymous SNV	ORF1a:cds-YP_009724389.1:exon1:c.C1796T:p.A599V,ORF1a:cds-YP_009725295.1:exon1:c.C1796T:p.A599V	1.65	3.34816	1	0.05	D	.	.	.	.	.	.	.	orf1ab_TSDLATNNLVVMAY	0.04	.	.	.	.	.	.	.	.
1	2062	2062	C	T	exonic	ORF1a	.	synonymous SNV	ORF1a:cds-YP_009724389.1:exon1:c.C1797T:p.A599A,ORF1a:cds-YP_009725295.1:exon1:c.C1797T:p.A599A	-2.44	-0.585827	0.984252	1	T	.	.	.	.	.	.	.	orf1ab_TSDLATNNLVVMAY	0.04	.	.	.	.	.	.	.	.
1	20635	20635	G	C	exonic	ORF1b	.	nonsynonymous SNV	ORF1b:cds-YP_009724389.1:exon1:c.G7168C:p.E2390Q	1.65	4.256	0.992126	0.54	T	.	.	.	.	.	.	.	.	.	.	.	.	.	.	.	.	.
1	20709	20709	G	T	exonic	ORF1b	.	nonsynonymous SNV	ORF1b:cds-YP_009724389.1:exon1:c.G7242T:p.M2414I	1.65	4.256	1	0.96	T	.	.	.	.	.	.	.	orf1ab_GVAMPNLYKM	-1	.	.	.	.	.	.	.	.
1	20839	20839	G	A	exonic	ORF1b	.	nonsynonymous SNV	ORF1b:cds-YP_009724389.1:exon1:c.G7372A:p.V2458I	1.65	4.256	1	0	D	.	.	.	.	.	orf1ab polyprotein_TQLCQYLNTLTLAVP	15	orf1ab_YLNTLTLAV	0.03	.	.	.	.	.	.	.	.
1	20874	20874	T	A	exonic	ORF1b	.	synonymous SNV	ORF1b:cds-YP_009724389.1:exon1:c.T7407A:p.A2469A	-3.3	-6.01709	0	1	T	.	.	.	.	.	.	.	.	.	.	.	nCoV-2019_68_RIGHT	.	.	.	.	.
1	2094	2094	C	T	exonic	ORF1a	.	nonsynonymous SNV	ORF1a:cds-YP_009724389.1:exon1:c.C1829T:p.S610L,ORF1a:cds-YP_009725295.1:exon1:c.C1829T:p.S610L	-3.3	0.0194016	0	0.25	T	.	.	.	.	.	.	.	.	.	.	.	.	.	.	.	.	hypermutable low-fitness site
1	20976	20976	T	C	exonic	ORF1b	.	synonymous SNV	ORF1b:cds-YP_009724389.1:exon1:c.T7509C:p.D2503D	0.627	0.730921	1	1	T	.	.	.	.	.	.	.	.	.	.	.	.	.	.	.	.	.
1	21034	21034	C	T	exonic	ORF1b	.	nonsynonymous SNV	ORF1b:cds-YP_009724389.1:exon1:c.C7567T:p.L2523F	1.65	3.34955	0.984252	0.06	T	.	.	.	.	.	.	.	.	.	.	.	.	.	.	.	.	.
1	21110	21110	C	T	exonic	ORF1b	.	nonsynonymous SNV	ORF1b:cds-YP_009724389.1:exon1:c.C7643T:p.T2548I	1.65	3.34955	1	0.2	T	.	.	.	.	.	.	.	orf1ab_KENDSKEGFFTY	-1	.	.	.	.	.	.	.	.
1	21123	21123	G	T	exonic	ORF1b	.	synonymous SNV	ORF1b:cds-YP_009724389.1:exon1:c.G7656T:p.G2552G	-3.3	-1.08198	0.96063	1	T	.	.	.	.	.	.	.	.	.	.	.	.	.	.	.	.	.
1	21193	21193	G	T	exonic	ORF1b	.	nonsynonymous SNV	ORF1b:cds-YP_009724389.1:exon1:c.G7726T:p.D2576Y	1.65	4.256	0.992126	0.07	T	.	.	.	.	.	.	.	orf1ab_ITEHSWNADLY	-1	.	.	.	.	.	.	.	.
1	21220	21220	G	T	exonic	ORF1b	.	nonsynonymous SNV	ORF1b:cds-YP_009724389.1:exon1:c.G7753T:p.A2585S	-0.889	0.126622	1	0.31	T	.	.	.	.	.	.	.	.	.	.	.	.	.	.	.	.	.
1	21255	21255	G	A	exonic	ORF1b	.	synonymous SNV	ORF1b:cds-YP_009724389.1:exon1:c.G7788A:p.A2596A	-3.3	-3.49917	0.0393701	1	T	.	.	.	.	.	.	.	.	.	.	.	.	.	.	.	.	.
1	21304	21304	C	T	exonic	ORF1b	.	nonsynonymous SNV	ORF1b:cds-YP_009724389.1:exon1:c.C7837T:p.R2613C	0.509	0.328055	0.0314961	0.06	T	.	.	.	.	.	.	.	orf1ab_KPREQIDGYVM	-1	.	.	.	.	.	.	.	.
1	2143	2143	C	T	exonic	ORF1a	.	synonymous SNV	ORF1a:cds-YP_009724389.1:exon1:c.C1878T:p.P626P,ORF1a:cds-YP_009725295.1:exon1:c.C1878T:p.P626P	-3.3	-0.888441	0	1	T	.	.	.	.	.	.	.	orf1ab_YEKLKPVLDW	-1	.	.	.	.	.	.	.	.
1	21538	21538	G	A	exonic	ORF1b	.	nonsynonymous SNV	ORF1b:cds-YP_009724389.1:exon1:c.G8071A:p.V2691I	-3.3	-2.00365	0	0.5	T	.	.	.	.	.	orf1ab polyprotein_RENNRVVISSDVLVN	19	.	.	.	.	.	.	.	.	.	.
1	21575	21575	C	T	exonic	S	.	nonsynonymous SNV	S:cds-YP_009724390.1:exon1:c.C13T:p.L5F	-3.25	-7.36907	0	0.05	D	.	.	.	.	.	.	.	.	.	.	.	.	.	.	.	homoplasic position	.
1	21588	21588	C	T	exonic	S	.	nonsynonymous SNV	S:cds-YP_009724390.1:exon1:c.C26T:p.P9L	-3.25	-0.0874331	0	0.01	D	.	.	.	.	.	.	.	.	.	.	.	.	.	.	.	.	.
1	21621	21621	C	T	exonic	S	.	nonsynonymous SNV	S:cds-YP_009724390.1:exon1:c.C59T:p.T20I	-3.1	-5.19735	0	0.12	T	disulf_bond	BetaCoV_S1-NTD	.	.	Surface glycoprotein_LVSSQCVNLTTRT	.	.	surface glycoprotein_NLTTRTQL	0.12	.	.	.	.	.	.	.	.
1	21626	21626	A	G	exonic	S	.	nonsynonymous SNV	S:cds-YP_009724390.1:exon1:c.A64G:p.T22A	-3.09	-0.598425	0	0.79	T	disulf_bond	BetaCoV_S1-NTD	.	.	Surface glycoprotein_LVSSQCVNLTTRT	.	.	surface glycoprotein_NLTTRTQL	0.12	.	.	.	.	.	.	.	.
1	21656	21656	T	C	exonic	S	.	nonsynonymous SNV	S:cds-YP_009724390.1:exon1:c.T94C:p.F32L	-3.3	0.040315	0	0.65	T	disulf_bond	BetaCoV_S1-NTD	.	.	.	.	.	surface glycoprotein_LPPAYTNSF	0.04	.	.	.	.	.	.	.	.
1	21658	21658	C	T	exonic	S	.	synonymous SNV	S:cds-YP_009724390.1:exon1:c.C96T:p.F32F	-3.3	-4.04762	0	0.7	T	disulf_bond	BetaCoV_S1-NTD	.	.	.	.	.	surface glycoprotein_LPPAYTNSF	0.04	.	.	nCoV-2019_72_LEFT	.	.	.	.	.
1	21682	21682	C	T	exonic	S	.	synonymous SNV	S:cds-YP_009724390.1:exon1:c.C120T:p.D40D	0.474	0.423559	0.976378	1	T	disulf_bond	BetaCoV_S1-NTD	.	.	.	.	.	surface glycoprotein_KVFRSSVLH	0.14	.	.	nCoV-2019_72_LEFT	.	.	.	.	.
1	21724	21724	G	T	exonic	S	.	nonsynonymous SNV	S:cds-YP_009724390.1:exon1:c.G162T:p.L54F	-3.3	-6.73033	0	0.69	T	disulf_bond	BetaCoV_S1-NTD	.	.	.	surface glycoprotein_TQDLFLPFFSNVTWF	19	.	.	.	.	nCoV-2019_71_RIGHT	.	.	.	.	.
1	21745	21745	T	C	exonic	S	.	synonymous SNV	S:cds-YP_009724390.1:exon1:c.T183C:p.N61N	-3.3	-0.853921	0	1	T	disulf_bond	BetaCoV_S1-NTD	glyco	.	.	surface glycoprotein_TQDLFLPFFSNVTWF	19	surface glycoprotein_LPFFSNVTW	0.08	.	.	.	.	.	.	.	.
1	21762	21762	C	T	exonic	S	.	nonsynonymous SNV	S:cds-YP_009724390.1:exon1:c.C200T:p.A67V	1.65	0.679055	0	0.39	T	disulf_bond	BetaCoV_S1-NTD	.	.	Surface glycoprotein_FHAIHVSGTNG	surface glycoprotein_LPFFSNVTWFHAIHV	16	.	.	.	.	.	.	.	.	.	.
1	21792	21792	A	T	exonic	S	.	nonsynonymous SNV	S:cds-YP_009724390.1:exon1:c.A230T:p.K77M	0.154	-3.28113	0	0.29	T	disulf_bond	BetaCoV_S1-NTD	.	.	.	.	.	.	.	.	.	.	.	.	.	.	.
1	21846	21846	C	T	exonic	S	.	nonsynonymous SNV	S:cds-YP_009724390.1:exon1:c.C284T:p.T95I	-0.152	0.679055	0	0.07	T	disulf_bond	BetaCoV_S1-NTD	.	.	.	.	.	surface glycoprotein_GVYFASTEK	-1	.	.	.	.	.	.	.	.
1	21973	21973	T	A	exonic	S	.	nonsynonymous SNV	S:cds-YP_009724390.1:exon1:c.T411A:p.N137K	-3.3	-8.26331	0	0.6	T	disulf_bond	BetaCoV_S1-NTD	.	.	.	.	.	.	.	.	.	nCoV-2019_73_LEFT	.	.	.	.	.
1	22021	22021	G	T	exonic	S	.	nonsynonymous SNV	S:cds-YP_009724390.1:exon1:c.G459T:p.M153I	-0.866	0.168063	0.0787402	0.49	T	disulf_bond	BetaCoV_S1-NTD	.	.	Surface glycoprotein_HKNNKSWMESEFRVYSSANNCTF	.	.	.	.	.	.	nCoV-2019_72_RIGHT	.	.	.	.	.
1	22032	22032	T	C	exonic	S	.	nonsynonymous SNV	S:cds-YP_009724390.1:exon1:c.T470C:p.F157S	-0.866	1.0623	0.00787402	0.52	T	disulf_bond	BetaCoV_S1-NTD	.	.	Surface glycoprotein_HKNNKSWMESEFRVYSSANNCTF	surface glycoprotein_EFRVYSSANNCTFEY	18	.	.	.	.	nCoV-2019_72_RIGHT	.	.	.	.	.
1	22171	22171	A	T	exonic	S	.	synonymous SNV	S:cds-YP_009724390.1:exon1:c.A609T:p.I203I	-3.3	-1.62041	0	0.88	T	.	BetaCoV_S1-NTD	.	.	.	surface glycoprotein_EFVFKNIDGYFKIYS	13	.	.	.	.	.	.	.	.	.	.
1	222	222	C	T	upstream	ORF1a	dist=44	.	.	0.741	1.87011	1	.	.	.	.	.	.	.	.	.	.	.	.	.	.	.	.	.	.	.
1	22203	22203	G	T	exonic	S	.	nonsynonymous SNV	S:cds-YP_009724390.1:exon1:c.G641T:p.R214L	-3.29	0.295811	0	0.11	T	.	BetaCoV_S1-NTD	.	.	.	.	.	surface glycoprotein_TPINLVRDL	0.08	.	.	.	.	.	.	.	.
1	22273	22273	G	A	exonic	S	.	synonymous SNV	S:cds-YP_009724390.1:exon1:c.G711A:p.R237R	-3.3	-0.726173	0	0.82	T	.	BetaCoV_S1-NTD	.	.	.	surface glycoprotein_IGINITRFQTLLALH	18	surface glycoprotein_LPIGINITRF	0.06	.	.	nCoV-2019_74_LEFT	.	.	.	.	.
1	22297	22297	T	C	exonic	S	.	synonymous SNV	S:cds-YP_009724390.1:exon1:c.T735C:p.H245H	-2.19	-0.342929	0	0.54	T	.	BetaCoV_S1-NTD	.	.	.	surface glycoprotein_IGINITRFQTLLALH	18	surface glycoprotein_LLALHRSYL	0.14	.	.	.	.	.	.	.	.
1	2232	2232	C	T	exonic	ORF1a	.	nonsynonymous SNV	ORF1a:cds-YP_009724389.1:exon1:c.C1967T:p.A656V,ORF1a:cds-YP_009725295.1:exon1:c.C1967T:p.A656V	0.552	0.700283	0.992126	0.54	T	.	.	.	.	.	orf1ab polyprotein_WEIVKFISTCACEIV	14	.	.	.	.	.	.	.	.	.	.
1	2233	2233	T	C	exonic	ORF1a	.	synonymous SNV	ORF1a:cds-YP_009724389.1:exon1:c.T1968C:p.A656A,ORF1a:cds-YP_009725295.1:exon1:c.T1968C:p.A656A	-3.3	-0.131906	0.984252	0.58	T	.	.	.	.	.	orf1ab polyprotein_WEIVKFISTCACEIV	14	.	.	.	.	.	.	.	.	.	.
1	22363	22363	G	T	exonic	S	.	synonymous SNV	S:cds-YP_009724390.1:exon1:c.G801T:p.V267V	-3.3	-5.06961	0	1	T	.	BetaCoV_S1-NTD	.	.	.	.	.	surface glycoprotein_YYVGYLQPRTF	-1	.	.	.	.	.	.	.	.
1	22388	22388	C	T	exonic	S	.	synonymous SNV	S:cds-YP_009724390.1:exon1:c.C826T:p.L276L	-0.778	1.19005	0.110236	1	T	.	BetaCoV_S1-NTD	.	.	.	.	.	surface glycoprotein_YLQPRTFL	0.05	.	.	.	.	.	.	.	.
1	22403	22403	G	C	exonic	S	.	nonsynonymous SNV	S:cds-YP_009724390.1:exon1:c.G841C:p.E281Q	-3.3	-0.215181	0	0.42	T	.	BetaCoV_S1-NTD	.	.	Surface glycoprotein_NENGTITDA	.	.	.	.	.	.	.	.	.	.	.	.
1	22444	22444	C	T	exonic	S	.	synonymous SNV	S:cds-YP_009724390.1:exon1:c.C882T:p.D294D	-3.3	-1.23717	0.0314961	1	T	disulf_bond	BetaCoV_S1-NTD	.	.	.	.	.	.	.	.	.	.	SARS-CoV-2_IBS_S2_R	Korea	.	.	.
1	22468	22468	G	T	exonic	S	.	synonymous SNV	S:cds-YP_009724390.1:exon1:c.G906T:p.T302T	-3.3	-8.13556	0	1	T	.	BetaCoV_S1-NTD	.	.	.	.	.	surface glycoprotein_SETKCTLKSF	-1	.	.	.	.	.	.	.	.
1	22482	22482	C	T	exonic	S	.	nonsynonymous SNV	S:cds-YP_009724390.1:exon1:c.C920T:p.T307I	-0.555	0.168063	0	0.15	T	.	.	.	.	.	surface glycoprotein_FTVEKGIYQTSNFRV	18	surface glycoprotein_TLKSFTVEK	-1	.	.	.	.	.	.	.	.
1	22495	22495	A	T	exonic	S	.	synonymous SNV	S:cds-YP_009724390.1:exon1:c.A933T:p.G311G	-3.3	-3.66438	0.00787402	1	T	.	.	.	.	Surface glycoprotein_IYQTSNFRV	surface glycoprotein_FTVEKGIYQTSNFRV	18	.	.	.	.	.	.	.	.	.	.
1	22591	22591	C	T	exonic	S	.	synonymous SNV	S:cds-YP_009724390.1:exon1:c.C1029T:p.N343N	0.475	1.00989	1	1	T	disulf_bond	BetaCoV_S1-CTD	glyco	.	.	surface glycoprotein_VFNATRFASVYAWNR	9.3	surface glycoprotein_GEVFNATRF	-1	.	.	.	.	.	.	.	.
1	22689	22689	C	T	exonic	S	.	nonsynonymous SNV	S:cds-YP_009724390.1:exon1:c.C1127T:p.T376I	1.65	3.2572	0.984252	0.02	D	.	BetaCoV_S1-CTD	.	.	Surface glycoprotein_KRISNCVADYSVLYNSASFST	.	.	surface glycoprotein_LYNSASFSTF	-1	.	.	.	.	.	.	.	.
1	22713	22713	C	T	exonic	S	.	nonsynonymous SNV	S:cds-YP_009724390.1:exon1:c.C1151T:p.P384L	1.65	3.2572	0.480315	0.15	T	disulf_bond	BetaCoV_S1-CTD	.	.	.	.	.	.	.	.	.	.	S Forward	China	.	.	.
1	22745	22745	G	T	exonic	S	.	nonsynonymous SNV	S:cds-YP_009724390.1:exon1:c.G1183T:p.V395F	1.65	4.256	0.834646	0.01	D	disulf_bond	BetaCoV_S1-CTD	.	.	.	.	.	.	.	.	.	.	.	.	.	.	.
1	22777	22777	T	C	exonic	S	.	synonymous SNV	S:cds-YP_009724390.1:exon1:c.T1215C:p.D405D	-3.3	-9.85209	0	0.72	T	disulf_bond	BetaCoV_S1-CTD	.	.	.	.	.	.	.	.	.	.	.	.	.	.	.
1	22882	22882	T	G	exonic	S	.	nonsynonymous SNV	S:cds-YP_009724390.1:exon1:c.T1320G:p.N440K	-3.3	0.135937	0	0.73	T	disulf_bond	BetaCoV_S1-CTD	.	.	Surface glycoprotein_IAWNSNNLDSK	.	.	.	.	.	.	nCoV-2019_75_RIGHT	.	.	.	.	.
1	22915	22915	C	T	exonic	S	.	synonymous SNV	S:cds-YP_009724390.1:exon1:c.C1353T:p.Y451Y	0.431	-0.363465	0	1	T	disulf_bond	BetaCoV_S1-CTD	.	.	.	surface glycoprotein_YLYRLFRKSNLKPFE	9.2	surface glycoprotein_NYNYLYRLF	-1	.	.	.	.	.	.	.	.
1	22918	22918	G	T	exonic	S	.	synonymous SNV	S:cds-YP_009724390.1:exon1:c.G1356T:p.L452L	-3.3	-0.363465	0.0314961	0.65	T	disulf_bond	BetaCoV_S1-CTD	.	.	.	surface glycoprotein_YLYRLFRKSNLKPFE	9.2	surface glycoprotein_NYNYLYRLF	-1	.	.	.	.	.	.	.	.
1	22957	22957	G	T	exonic	S	.	nonsynonymous SNV	S:cds-YP_009724390.1:exon1:c.G1395T:p.E465D	-1.64	1.00989	0.850394	0.61	T	disulf_bond	BetaCoV_S1-CTD	.	.	.	surface glycoprotein_YLYRLFRKSNLKPFE	9.2	surface glycoprotein_KPFERDISTEI	-1	.	.	.	.	.	.	.	.
1	23017	23017	T	C	exonic	S	.	synonymous SNV	S:cds-YP_009724390.1:exon1:c.T1455C:p.G485G	-1.67	-4.48353	0	0.93	T	disulf_bond	BetaCoV_S1-CTD	.	.	.	.	.	.	.	.	.	.	.	.	.	.	.
1	23086	23086	C	T	exonic	S	.	synonymous SNV	S:cds-YP_009724390.1:exon1:c.C1524T:p.Y508Y	-3.3	-1.36227	0	1	T	disulf_bond	BetaCoV_S1-CTD	.	.	.	surface glycoprotein_QPYRVVVLSFELLHA	14	surface glycoprotein_QPYRVVVL	-1	.	.	.	.	.	.	.	.
1	23236	23236	G	T	exonic	S	.	nonsynonymous SNV	S:cds-YP_009724390.1:exon1:c.G1674T:p.K558N	-3.3	-0.363465	0	0.64	T	disulf_bond	.	.	.	.	.	.	.	.	.	.	.	.	.	.	.	.
1	2325	2325	C	T	exonic	ORF1a	.	nonsynonymous SNV	ORF1a:cds-YP_009724389.1:exon1:c.C2060T:p.A687V,ORF1a:cds-YP_009725295.1:exon1:c.C2060T:p.A687V	0.509	0.322016	0.96063	0.09	T	.	.	.	.	.	orf1ab polyprotein_QTFFKLVNKFLALCA	8.8	orf1ab_KLVNKFLAL	-1	.	.	.	.	.	.	.	.
1	23277	23277	C	T	exonic	S	.	nonsynonymous SNV	S:cds-YP_009724390.1:exon1:c.C1715T:p.T572I	0.475	1.00989	0	0.57	T	disulf_bond	.	.	.	.	.	.	.	.	.	.	.	.	.	.	.	.
1	2335	2335	T	C	exonic	ORF1a	.	synonymous SNV	ORF1a:cds-YP_009724389.1:exon1:c.T2070C:p.A690A,ORF1a:cds-YP_009725295.1:exon1:c.T2070C:p.A690A	-2.22	0.0194016	0.992126	0.19	T	.	.	.	.	.	orf1ab polyprotein_QTFFKLVNKFLALCA	8.8	.	.	.	.	.	.	.	.	.	.
1	23403	23403	A	G	exonic	S	.	nonsynonymous SNV	S:cds-YP_009724390.1:exon1:c.A1841G:p.D614G	1.65	2.25839	1	0.3	T	.	.	.	.	Surface glycoprotein_FGGVSVITPGTNTSNQVAVLYQDVNCTEV	.	.	.	.	.	.	.	.	.	.	.	.
1	23525	23525	C	T	exonic	S	.	nonsynonymous SNV	S:cds-YP_009724390.1:exon1:c.C1963T:p.H655Y	0.68	1.63414	0.976378	1	T	.	.	.	.	Surface glycoprotein_GAEHVNNSYE	.	.	surface glycoprotein_AEHVNNSY	0.11	.	.	.	.	.	.	.	.
1	23593	23593	G	T	exonic	S	.	nonsynonymous SNV	S:cds-YP_009724390.1:exon1:c.G2031T:p.Q677H	-3.09	-1.33071	0	0.11	T	.	.	.	.	Surface glycoprotein_SYQTQTNSPRRARSVASQSIIAYTMSLGAENSVAYSNNSIA	.	.	.	.	Spike glycoprotein	DIPIGAGICASYHTVSLL	.	.	.	.	.	.
1	23635	23635	C	T	exonic	S	.	synonymous SNV	S:cds-YP_009724390.1:exon1:c.C2073T:p.S691S	-3.3	-7.46513	0	0.95	T	.	.	.	.	Surface glycoprotein_SYQTQTNSPRRARSVASQSIIAYTMSLGAENSVAYSNNSIA	.	.	surface glycoprotein_VASQSIIAY	0.02	.	.	.	.	.	.	.	.
1	23643	23643	C	T	exonic	S	.	nonsynonymous SNV	S:cds-YP_009724390.1:exon1:c.C2081T:p.A694V	1.65	3.27011	0.992126	0.55	T	.	.	.	.	Surface glycoprotein_SYQTQTNSPRRARSVASQSIIAYTMSLGAENSVAYSNNSIA	.	.	surface glycoprotein_VASQSIIAY	0.02	.	.	.	.	.	.	.	.
1	23673	23673	C	T	exonic	S	.	nonsynonymous SNV	S:cds-YP_009724390.1:exon1:c.C2111T:p.S704L	0.74	1.7365	0.015748	0.05	D	.	.	.	.	Surface glycoprotein_SYQTQTNSPRRARSVASQSIIAYTMSLGAENSVAYSNNSIA	.	.	surface glycoprotein_LGAENSVAY	0.07	.	.	.	.	.	.	.	.
1	23678	23678	G	C	exonic	S	.	nonsynonymous SNV	S:cds-YP_009724390.1:exon1:c.G2116C:p.A706P	1.65	4.256	0.929134	0.33	T	.	.	.	.	Surface glycoprotein_SYQTQTNSPRRARSVASQSIIAYTMSLGAENSVAYSNNSIA	.	.	surface glycoprotein_LGAENSVAY	0.07	.	.	.	.	.	.	.	.
1	2388	2388	C	T	exonic	ORF1a	.	nonsynonymous SNV	ORF1a:cds-YP_009724389.1:exon1:c.C2123T:p.T708I,ORF1a:cds-YP_009725295.1:exon1:c.C2123T:p.T708I	0.474	0.473323	0.00787402	0.2	T	.	.	.	.	.	orf1ab polyprotein_GETFVTHSKGLYRKC	19	orf1ab_ALNLGETFV	0.16	.	.	.	.	.	.	.	.
1	23896	23896	C	T	exonic	S	.	synonymous SNV	S:cds-YP_009724390.1:exon1:c.C2334T:p.T778T	-3.3	-3.19294	0	0.36	T	.	.	.	.	Surface glycoprotein_AVEQDKNTQE	.	.	surface glycoprotein_QEVFAQVKQIY	-1	.	.	.	.	.	.	.	.
1	23929	23929	C	T	exonic	S	.	synonymous SNV	S:cds-YP_009724390.1:exon1:c.C2367T:p.Y789Y	-3.3	-1.11162	0.496063	1	T	.	.	.	.	.	.	.	surface glycoprotein_QEVFAQVKQIY	-1	.	.	.	.	.	.	.	.
1	24000	24000	G	T	exonic	S	.	nonsynonymous SNV	S:cds-YP_009724390.1:exon1:c.G2438T:p.S813I	0.746	0.969701	0.338583	0.01	D	.	.	.	.	.	.	.	.	.	.	.	.	.	.	.	.	.
1	24006	24006	G	A	exonic	S	.	nonsynonymous SNV	S:cds-YP_009724390.1:exon1:c.G2444A:p.R815K	1.65	4.256	0.724409	0	D	.	.	.	.	.	.	.	.	.	.	.	.	.	.	.	.	.
1	24023	24023	C	T	exonic	S	.	synonymous SNV	S:cds-YP_009724390.1:exon1:c.C2461T:p.L821L	-3.3	-1.33071	0	1	T	.	.	.	.	.	surface glycoprotein_LLFNKVTLADAGFIK	19	surface glycoprotein_LLFNKVTLA	-1	Spike glycoprotein	FIEDLLFNKVTLADAGF	.	.	.	.	.	.
1	241	241	C	T	upstream	ORF1a	dist=25	.	.	1.61	3.28673	1	.	.	.	.	.	.	.	.	.	.	.	.	.	.	.	.	.	.	.
1	24118	24118	A	C	exonic	S	.	synonymous SNV	S:cds-YP_009724390.1:exon1:c.A2556C:p.A852A	-3.3	-8.99874	0	0.97	T	.	.	.	.	.	.	.	.	.	.	.	.	.	.	.	.	.
1	24155	24155	C	T	exonic	S	.	nonsynonymous SNV	S:cds-YP_009724390.1:exon1:c.C2593T:p.L865F	1.65	3.27011	0.984252	0.03	D	.	.	.	.	.	.	.	surface glycoprotein_VLPPLLTDEMIAQY	0.05	.	.	nCoV-2019_79_RIGHT	.	.	.	.	.
1	24319	24319	C	T	exonic	S	.	synonymous SNV	S:cds-YP_009724390.1:exon1:c.C2757T:p.N919N	-3.3	-1.33071	0.590551	1	T	.	.	.	.	Surface glycoprotein_VLYENQKLIANQFNSAIGKIQDSLSSTASALG	surface glycoprotein_VTQNVLYENQKLIAN	17	.	.	.	.	.	.	.	.	.	.
1	24368	24368	G	T	exonic	S	.	nonsynonymous SNV	S:cds-YP_009724390.1:exon1:c.G2806T:p.D936Y	1.65	4.256	1	0.01	D	.	.	.	.	Surface glycoprotein_VLYENQKLIANQFNSAIGKIQDSLSSTASALG	.	.	.	.	.	.	.	.	.	.	.	.
1	24378	24378	C	T	exonic	S	.	nonsynonymous SNV	S:cds-YP_009724390.1:exon1:c.C2816T:p.S939F	0.74	1.7365	0.0551181	0.02	D	.	.	.	.	Surface glycoprotein_VLYENQKLIANQFNSAIGKIQDSLSSTASALG	.	.	surface glycoprotein_SSTASALGK	0.09	.	.	.	.	.	.	.	hypermutable low-fitness site
1	24382	24382	C	T	exonic	S	.	synonymous SNV	S:cds-YP_009724390.1:exon1:c.C2820T:p.S940S	-3.3	-1.22117	0.535433	0.5	T	.	.	.	.	Surface glycoprotein_VLYENQKLIANQFNSAIGKIQDSLSSTASALG	.	.	surface glycoprotein_SSTASALGK	0.09	.	.	.	.	.	.	.	.
1	24442	24442	C	T	exonic	S	.	synonymous SNV	S:cds-YP_009724390.1:exon1:c.C2880T:p.N960N	-3.3	-0.892535	0.401575	1	T	.	.	.	.	Surface glycoprotein_LQDVVNQNAQALNTLVKQLSSNFGAISS	.	.	.	.	.	.	.	.	.	.	.	.
1	24579	24579	C	T	exonic	S	.	nonsynonymous SNV	S:cds-YP_009724390.1:exon1:c.C3017T:p.T1006I	1.65	3.2969	1	0.04	D	.	.	.	.	Surface glycoprotein_LQSLQTYVT	.	.	surface glycoprotein_RLQSLQTYV	0.16	.	.	.	.	.	.	.	.
1	24620	24620	G	T	exonic	S	.	nonsynonymous SNV	S:cds-YP_009724390.1:exon1:c.G3058T:p.A1020S	0.748	2.76406	1	0.38	T	.	.	.	.	Surface glycoprotein_RASANLAATKMSECVLGQ	surface glycoprotein_AEIRASANLAATKMS	13	surface glycoprotein_AEIRASANL	-1	Spike glycoprotein	RASANLAATKMSECVLG, AATKMSECVLGQSKRVD	.	.	.	.	.	.
1	24628	24628	T	C	exonic	S	.	synonymous SNV	S:cds-YP_009724390.1:exon1:c.T3066C:p.A1022A	-3.3	-0.539512	0.984252	1	T	.	.	.	.	Surface glycoprotein_RASANLAATKMSECVLGQ	surface glycoprotein_AEIRASANLAATKMS	13	surface glycoprotein_AEIRASANL	-1	Spike glycoprotein	RASANLAATKMSECVLG, AATKMSECVLGQSKRVD	.	.	.	.	.	.
1	24718	24718	C	T	exonic	S	.	synonymous SNV	S:cds-YP_009724390.1:exon1:c.C3156T:p.F1052F	-3.3	-0.326378	0.661417	0.52	T	.	.	.	.	.	.	.	surface glycoprotein_HLMSFPQSA	0.16	.	.	nCoV-2019_82_LEFT	.	.	.	.	.
1	24770	24770	G	T	exonic	S	.	nonsynonymous SNV	S:cds-YP_009724390.1:exon1:c.G3208T:p.A1070S	-0.883	0.419591	0.787402	0.34	T	.	.	.	.	.	surface glycoprotein_VFLHVTYVPAQEKNF	20	surface glycoprotein_VTYVPAQEK	-1	.	.	nCoV-2019_81_RIGHT	.	.	.	.	.
1	24781	24781	G	T	exonic	S	.	nonsynonymous SNV	S:cds-YP_009724390.1:exon1:c.G3219T:p.K1073N	-3.3	-0.539512	0.00787402	0.46	T	.	.	glyco	.	.	surface glycoprotein_VFLHVTYVPAQEKNF	20	surface glycoprotein_VTYVPAQEK	-1	.	.	nCoV-2019_81_RIGHT	.	.	.	.	.
1	24858	24858	G	A	exonic	S	.	nonsynonymous SNV	S:cds-YP_009724390.1:exon1:c.G3296A:p.G1099D	1.65	4.256	1	0.48	T	disulf_bond	.	.	.	.	.	.	surface glycoprotein_REGVFVSNGTHW	-1	.	.	.	.	.	.	.	.
1	24893	24893	G	C	exonic	S	.	nonsynonymous SNV	S:cds-YP_009724390.1:exon1:c.G3331C:p.E1111Q	0.461	0.419591	0	0.43	T	disulf_bond	.	.	.	.	.	.	.	.	.	.	.	.	.	.	.	.
1	24912	24912	C	T	exonic	S	.	nonsynonymous SNV	S:cds-YP_009724390.1:exon1:c.C3350T:p.T1117I	1.65	3.2969	1	0.17	T	disulf_bond	.	.	.	Surface glycoprotein_TDNTFVSGNCD	.	.	.	.	.	.	.	.	.	.	.	.
1	24928	24928	G	T	exonic	S	.	synonymous SNV	S:cds-YP_009724390.1:exon1:c.G3366T:p.V1122V	-3.3	-5.01532	0	1	T	disulf_bond	.	.	.	Surface glycoprotein_TDNTFVSGNCD	.	.	.	.	.	.	.	.	.	.	.	.
1	24959	24959	G	T	exonic	S	.	nonsynonymous SNV	S:cds-YP_009724390.1:exon1:c.G3397T:p.V1133F	-0.79	0.632724	0.992126	0.03	D	.	.	.	.	.	.	.	.	.	.	.	.	.	.	.	.	.
1	24977	24977	G	C	exonic	S	.	nonsynonymous SNV	S:cds-YP_009724390.1:exon1:c.G3415C:p.D1139H	1.65	4.256	1	0.1	T	.	.	.	.	.	.	.	surface glycoprotein_TVYDPLQPELDSFK	-1	.	.	.	.	.	.	.	.
1	25046	25046	C	T	exonic	S	.	nonsynonymous SNV	S:cds-YP_009724390.1:exon1:c.C3484T:p.P1162S	1.65	3.2969	1	0.37	T	.	.	.	.	Surface glycoprotein_KNHTSPDV	.	.	.	.	Spike glycoprotein	KNHTSPDVDLGDISGIN, DLGDISGINASVVNIQK, EIDRLNEVAKNLNESLIDLQELGKYEQY	.	.	.	.	.	.
1	25082	25082	G	T	exonic	S	.	nonsynonymous SNV	S:cds-YP_009724390.1:exon1:c.G3520T:p.A1174S	1.65	4.256	1	0.04	D	.	.	.	.	Surface glycoprotein_GINASVVNIQ	.	.	.	.	Spike glycoprotein	KNHTSPDVDLGDISGIN, DLGDISGINASVVNIQK, EIDRLNEVAKNLNESLIDLQELGKYEQY	.	.	.	.	.	.
1	2509	2509	C	T	exonic	ORF1a	.	synonymous SNV	ORF1a:cds-YP_009724389.1:exon1:c.C2244T:p.P748P,ORF1a:cds-YP_009725295.1:exon1:c.C2244T:p.P748P	-3.3	-0.358866	0.905512	0.38	T	.	.	.	.	.	.	.	orf1ab_GETLPTEVL	0.01	.	.	nCoV-2019_9_LEFT_alt4	.	.	.	.	.
1	25096	25096	C	T	exonic	S	.	synonymous SNV	S:cds-YP_009724390.1:exon1:c.C3534T:p.N1178N	-3.3	-3.94965	0.0314961	0.53	T	.	.	.	.	Surface glycoprotein_GINASVVNIQ	.	.	.	.	Spike glycoprotein	KNHTSPDVDLGDISGIN, DLGDISGINASVVNIQK, EIDRLNEVAKNLNESLIDLQELGKYEQY	.	.	.	.	.	.
1	25135	25135	G	T	exonic	S	.	nonsynonymous SNV	S:cds-YP_009724390.1:exon1:c.G3573T:p.K1191N	1.65	0.845858	0.992126	0.15	T	.	.	.	.	Surface glycoprotein_EVAKNLNESL	.	.	.	.	Spike glycoprotein	KNHTSPDVDLGDISGIN, DLGDISGINASVVNIQK, EIDRLNEVAKNLNESLIDLQELGKYEQY	.	.	.	.	.	.
1	25157	25157	G	T	exonic	S	.	nonsynonymous SNV	S:cds-YP_009724390.1:exon1:c.G3595T:p.D1199Y	1.65	4.256	1	0	D	.	.	.	.	.	.	.	.	.	Spike glycoprotein	KNHTSPDVDLGDISGIN, DLGDISGINASVVNIQK, EIDRLNEVAKNLNESLIDLQELGKYEQY	.	.	.	.	.	.
1	25234	25234	G	T	exonic	S	.	nonsynonymous SNV	S:cds-YP_009724390.1:exon1:c.G3672T:p.L1224F	-3.3	-2.88398	0	0.17	T	.	.	.	Transmembrane	.	surface glycoprotein_IWLGFIAGLIAIVMV	18	surface glycoprotein_FIAGLIAIV	0.1	.	.	.	.	.	.	.	.
1	2527	2527	G	A	exonic	ORF1a	.	synonymous SNV	ORF1a:cds-YP_009724389.1:exon1:c.G2262A:p.E754E,ORF1a:cds-YP_009725295.1:exon1:c.G2262A:p.E754E	-3.3	-0.510173	0.952756	1	T	.	.	.	.	.	.	.	.	.	.	.	nCoV-2019_9_LEFT_alt4	.	.	.	.	.
1	25305	25305	G	T	exonic	S	.	nonsynonymous SNV	S:cds-YP_009724390.1:exon1:c.G3743T:p.C1248F	1.65	4.256	0.992126	0.34	T	.	.	.	.	.	.	.	.	.	.	.	.	.	.	.	.	.
1	2534	2534	G	A	exonic	ORF1a	.	nonsynonymous SNV	ORF1a:cds-YP_009724389.1:exon1:c.G2269A:p.V757I,ORF1a:cds-YP_009725295.1:exon1:c.G2269A:p.V757I	-0.261	1.75943	0.992126	0.04	D	.	.	.	.	.	.	.	.	.	.	.	.	.	.	.	.	.
1	25350	25350	C	T	exonic	S	.	nonsynonymous SNV	S:cds-YP_009724390.1:exon1:c.C3788T:p.P1263L	1.65	3.2969	0.992126	1	T	.	.	.	.	.	.	.	surface glycoprotein_SEPVLKGVKL	-1	Spike glycoprotein	CKFDEDDSEPVLKGVKLHYT	nCoV-2019_83_RIGHT	.	.	.	.	.
1	25364	25364	G	A	exonic	S	.	nonsynonymous SNV	S:cds-YP_009724390.1:exon1:c.G3802A:p.V1268I	1.65	4.256	1	0.56	T	.	.	.	.	.	.	.	surface glycoprotein_SEPVLKGVKL	-1	Spike glycoprotein	CKFDEDDSEPVLKGVKLHYT	nCoV-2019_83_RIGHT	.	.	.	.	.
1	25433	25433	C	T	exonic	ORF3a	.	nonsynonymous SNV	ORF3a:cds-YP_009724391.1:exon1:c.C41T:p.T14I	0.785	1.91153	0.110236	0	D	.	.	.	.	.	ORF3a protein_MDLFMRIFTIGTVTL	16	ORF3a protein_RIFTIGTVTLK	-1	.	.	.	.	.	.	.	.
1	25437	25437	G	T	exonic	ORF3a	.	nonsynonymous SNV	ORF3a:cds-YP_009724391.1:exon1:c.G45T:p.L15F	-3.06	-3.84309	0	0.24	T	.	.	.	.	.	ORF3a protein_MDLFMRIFTIGTVTL	16	ORF3a protein_RIFTIGTVTLK	-1	.	.	.	.	.	.	.	.
1	25457	25457	A	G	exonic	ORF3a	.	nonsynonymous SNV	ORF3a:cds-YP_009724391.1:exon1:c.A65G:p.D22G	0.505	0.739291	0.897638	0.09	T	.	.	.	.	.	.	.	.	.	.	.	.	.	.	.	.	.
1	25494	25494	G	T	exonic	ORF3a	.	synonymous SNV	ORF3a:cds-YP_009724391.1:exon1:c.G102T:p.T34T	-0.584	1.48526	1	1	T	.	.	glyco	Transmembrane	.	ORF3a protein_SDFVRATATIPIQAS	14	ORF3a protein_IPIQASLPF	-1	.	.	.	.	.	.	.	.
1	25500	25500	G	A	exonic	ORF3a	.	synonymous SNV	ORF3a:cds-YP_009724391.1:exon1:c.G108A:p.P36P	-1.56	0.845858	0.992126	1	T	.	.	.	Transmembrane	.	ORF3a protein_SDFVRATATIPIQAS	14	ORF3a protein_IPIQASLPF	-1	.	.	.	.	.	.	.	.
1	25502	25502	T	C	exonic	ORF3a	.	nonsynonymous SNV	ORF3a:cds-YP_009724391.1:exon1:c.T110C:p.I37T	1.65	2.12466	1	0.02	D	.	.	.	Transmembrane	.	ORF3a protein_SDFVRATATIPIQAS	14	ORF3a protein_IPIQASLPF	-1	.	.	.	.	.	.	.	.
1	25513	25513	C	T	exonic	ORF3a	.	nonsynonymous SNV	ORF3a:cds-YP_009724391.1:exon1:c.C121T:p.L41F	-2.07	0.313024	1	0.25	T	.	.	.	Transmembrane	.	.	.	ORF3a protein_IPIQASLPF	-1	.	.	.	.	.	.	.	.
1	25516	25516	C	T	exonic	ORF3a	.	nonsynonymous SNV	ORF3a:cds-YP_009724391.1:exon1:c.C124T:p.P42S	-0.134	1.16556	1	0	D	.	.	.	Transmembrane	.	.	.	ORF3a protein_IPIQASLPF	-1	.	.	.	.	.	.	.	.
1	25521	25521	C	T	exonic	ORF3a	.	synonymous SNV	ORF3a:cds-YP_009724391.1:exon1:c.C129T:p.F43F	0.791	1.91153	1	1	T	.	.	.	Transmembrane	.	.	.	ORF3a protein_IPIQASLPF	-1	.	.	.	.	.	.	.	.
1	25528	25528	C	T	exonic	ORF3a	.	nonsynonymous SNV	ORF3a:cds-YP_009724391.1:exon1:c.C136T:p.L46F	1.65	3.2969	1	0	D	.	.	.	Transmembrane	.	.	.	.	.	.	.	.	.	.	.	.	.
1	25536	25536	T	C	exonic	ORF3a	.	synonymous SNV	ORF3a:cds-YP_009724391.1:exon1:c.T144C:p.V48V	1.65	2.12466	0.992126	1	T	.	.	.	Transmembrane	.	.	.	.	.	.	.	.	.	.	.	.	.
1	25549	25549	C	T	exonic	ORF3a	.	nonsynonymous SNV	ORF3a:cds-YP_009724391.1:exon1:c.C157T:p.L53F	0.787	1.91153	1	0	D	.	.	.	Transmembrane	.	ORF3a protein_ALLAVFQSASKIITL	11	.	.	.	.	.	.	.	.	.	.
1	25553	25553	C	T	exonic	ORF3a	.	nonsynonymous SNV	ORF3a:cds-YP_009724391.1:exon1:c.C161T:p.A54V	1.65	3.2969	1	0	D	.	.	.	Transmembrane	.	ORF3a protein_ALLAVFQSASKIITL	11	.	.	.	.	.	.	.	.	.	.
1	25563	25563	G	T	exonic	ORF3a	.	nonsynonymous SNV	ORF3a:cds-YP_009724391.1:exon1:c.G171T:p.Q57H	-3.3	-1.17891	0.929134	0	D	.	.	.	.	.	ORF3a protein_ALLAVFQSASKIITL	11	ORF3a protein_SASKIITLK	-1	.	.	.	.	.	.	.	hypermutable low-fitness site
1	25571	25571	C	T	exonic	ORF3a	.	nonsynonymous SNV	ORF3a:cds-YP_009724391.1:exon1:c.C179T:p.S60F	1.65	3.2969	0.968504	0.01	D	.	.	.	.	.	ORF3a protein_ALLAVFQSASKIITL	11	ORF3a protein_SASKIITLK	-1	.	.	.	.	.	.	.	.
1	25614	25614	C	T	exonic	ORF3a	.	synonymous SNV	ORF3a:cds-YP_009724391.1:exon1:c.C222T:p.S74S	-3.3	-2.47061	0	0.46	T	.	.	.	Transmembrane	.	ORF3a protein_KKRWQLALSKGVHFV	4.8	ORF3a protein_ALSKGVHFV	0.03	.	.	nCoV-2019_85_LEFT	.	.	.	.	.
1	25624	25624	C	T	exonic	ORF3a	.	nonsynonymous SNV	ORF3a:cds-YP_009724391.1:exon1:c.C232T:p.H78Y	1.65	3.32175	0.299213	0.06	T	.	.	.	Transmembrane	.	ORF3a protein_KKRWQLALSKGVHFV	4.8	ORF3a protein_ALSKGVHFV	0.03	.	.	.	.	.	.	.	.
1	25647	25647	G	T	exonic	ORF3a	.	nonsynonymous SNV	ORF3a:cds-YP_009724391.1:exon1:c.G255T:p.L85F	-3.3	-1.91006	0	0	D	.	.	.	Transmembrane	.	ORF3a protein_GVHFVCNLLLLFVTV	20	.	.	.	.	nCoV-2019_84_RIGHT	.	.	.	.	.
1	25677	25677	G	T	exonic	ORF3a	.	nonsynonymous SNV	ORF3a:cds-YP_009724391.1:exon1:c.G285T:p.L95F	-3.09	-0.882386	0	0	D	.	.	.	Transmembrane	.	.	.	ORF3a protein_TVYSHLLLV	0.14	.	.	.	.	.	.	.	.
1	25681	25681	G	A	exonic	ORF3a	.	nonsynonymous SNV	ORF3a:cds-YP_009724391.1:exon1:c.G289A:p.V97I	-3.3	-2.93774	0	0.46	T	.	.	.	Transmembrane	.	.	.	ORF3a protein_TVYSHLLLV	0.14	.	.	.	.	.	.	.	.
1	25688	25688	C	T	exonic	ORF3a	.	nonsynonymous SNV	ORF3a:cds-YP_009724391.1:exon1:c.C296T:p.A99V	0.759	1.82694	0.984252	0	D	.	.	.	Transmembrane	.	.	.	.	.	.	.	.	.	.	.	.	.
1	25690	25690	G	T	exonic	ORF3a	.	nonsynonymous SNV	ORF3a:cds-YP_009724391.1:exon1:c.G298T:p.G100C	1.65	2.7612	0.984252	0.2	T	.	.	.	Transmembrane	.	.	.	ORF3a protein_GLEAPFLYLY	-1	.	.	.	.	.	.	.	.
1	25693	25693	C	T	exonic	ORF3a	.	nonsynonymous SNV	ORF3a:cds-YP_009724391.1:exon1:c.C301T:p.L101F	-1.02	0.612417	0.929134	0.06	T	.	.	.	Transmembrane	.	.	.	ORF3a protein_GLEAPFLYLY	-1	.	.	.	.	.	.	.	.
1	25721	25721	C	T	exonic	ORF3a	.	nonsynonymous SNV	ORF3a:cds-YP_009724391.1:exon1:c.C329T:p.A110V	1.65	3.32175	0.984252	0	D	.	.	.	Transmembrane	.	ORF3a protein_LYLYALVYFLQSINF	16	ORF3a protein_APFLYLYAL	0.05	.	.	.	.	.	.	.	.
1	25728	25728	C	T	exonic	ORF3a	.	synonymous SNV	ORF3a:cds-YP_009724391.1:exon1:c.C336T:p.V112V	-3.3	-1.53636	0	0.49	T	.	.	.	Transmembrane	.	ORF3a protein_LYLYALVYFLQSINF	16	ORF3a protein_LYLYALVYF	-1	.	.	.	.	.	.	.	.
1	2574	2574	C	T	exonic	ORF1a	.	nonsynonymous SNV	ORF1a:cds-YP_009724389.1:exon1:c.C2309T:p.T770I,ORF1a:cds-YP_009725295.1:exon1:c.C2309T:p.T770I	0.474	-0.207559	0.503937	0.26	T	.	.	.	.	.	.	.	.	.	.	.	nCoV-2019_8_RIGHT	.	.	.	.	.
1	25775	25775	G	T	exonic	ORF3a	.	nonsynonymous SNV	ORF3a:cds-YP_009724391.1:exon1:c.G383T:p.W128L	1.65	4.256	1	0	D	.	.	.	.	.	ORF3a protein_QSINFVRIIMRLWLC	5.4	.	.	.	.	.	.	.	.	.	.
1	25777	25777	C	T	exonic	ORF3a	.	nonsynonymous SNV	ORF3a:cds-YP_009724391.1:exon1:c.C385T:p.L129F	0.72	1.92037	1	0	D	.	.	.	.	.	ORF3a protein_QSINFVRIIMRLWLC	5.4	.	.	.	.	.	.	.	.	.	.
1	25817	25817	A	G	exonic	ORF3a	.	nonsynonymous SNV	ORF3a:cds-YP_009724391.1:exon1:c.A425G:p.D142G	1.65	2.29407	1	0	D	.	.	.	.	.	ORF3a protein_KNPLLYDANYFLCWH	13	ORF3a protein_NPLLYDANY	0.03	.	.	.	.	.	.	.	.
1	25855	25855	G	T	exonic	ORF3a	.	nonsynonymous SNV	ORF3a:cds-YP_009724391.1:exon1:c.G463T:p.D155Y	1.65	4.256	1	0	D	.	.	.	.	.	.	.	.	.	.	.	.	.	.	.	.	.
1	25934	25934	A	G	exonic	ORF3a	.	nonsynonymous SNV	ORF3a:cds-YP_009724391.1:exon1:c.A542G:p.E181G	0.505	0.986118	0.472441	0.05	D	.	.	.	.	.	.	.	ORF3a protein_SEHDYQIGGYTEKW	-1	.	.	.	.	.	.	.	.
1	25998	25998	A	G	exonic	ORF3a	.	synonymous SNV	ORF3a:cds-YP_009724391.1:exon1:c.A606G:p.V202V	-3.3	-1.06924	0.0866142	1	T	.	.	.	.	.	.	.	.	.	.	.	.	.	.	.	.	.
1	26042	26042	C	T	exonic	ORF3a	.	nonsynonymous SNV	ORF3a:cds-YP_009724391.1:exon1:c.C650T:p.T217I	1.65	3.32175	0.992126	0	D	.	.	.	.	.	ORF3a protein_YFTSDYYQLYSTQLS	16	ORF3a protein_YYQLYSTQL	-1	.	.	.	.	.	.	.	.
1	26062	26062	G	T	exonic	ORF3a	.	nonsynonymous SNV	ORF3a:cds-YP_009724391.1:exon1:c.G670T:p.G224C	1.65	4.256	1	0	D	.	.	.	.	.	.	.	ORF3a protein_STDTGVEHVTFFIY	0.02	.	.	.	.	.	.	.	.
1	26152	26152	G	T	exonic	ORF3a	.	stopgain	ORF3a:cds-YP_009724391.1:exon1:c.G760T:p.G254X	1.65	4.256	1	.	.	.	.	.	.	.	.	.	.	.	.	.	.	.	.	.	.	.
1	26173	26173	G	T	exonic	ORF3a	.	stopgain	ORF3a:cds-YP_009724391.1:exon1:c.G781T:p.E261X	1.33	3.41517	1	.	.	.	.	.	.	.	.	.	.	.	.	.	.	.	.	.	.	.
1	26204	26204	C	T	exonic	ORF3a	.	nonsynonymous SNV	ORF3a:cds-YP_009724391.1:exon1:c.C812T:p.T271I	1.65	3.32175	1	0	D	.	.	.	.	.	.	.	.	.	.	.	nCoV-2019_87_LEFT	.	.	.	.	.
1	26211	26211	G	T	exonic	ORF3a	.	synonymous SNV	ORF3a:cds-YP_009724391.1:exon1:c.G819T:p.V273V	1.65	4.256	1	1	T	.	.	.	.	.	.	.	.	.	.	.	nCoV-2019_87_LEFT	.	.	.	.	.
1	26235	26235	G	T	upstream;downstream	E;M;ORF6;ORF3a;S	dist=10;dist=15	.	.	1.65	4.256	1	.	.	.	.	.	.	.	.	.	.	.	.	.	.	.	.	.	.	.
1	26256	26256	C	T	exonic	E	.	synonymous SNV	E:cds-YP_009724392.1:exon1:c.C12T:p.F4F	-0.097	1.26639	1	1	T	.	Virion_surface	.	.	.	.	.	.	.	.	.	.	.	.	.	.	.
1	26305	26305	C	T	exonic	E	.	nonsynonymous SNV	E:cds-YP_009724392.1:exon1:c.C61T:p.L21F	-1.55	0.612417	0.992126	0.23	T	.	.	.	Transmembrane	.	envelope protein_TLIVNSVLLFLAFVV	19	.	.	.	.	nCoV-2019_86_RIGHT	.	.	.	.	.
1	26340	26340	C	T	exonic	E	.	synonymous SNV	E:cds-YP_009724392.1:exon1:c.C96T:p.A32A	0.776	1.92037	1	1	T	.	.	.	Transmembrane	.	envelope protein_LAFVVFLLVTLAILT	14	.	.	.	.	.	.	.	.	.	.
1	26372	26372	G	T	exonic	E	.	nonsynonymous SNV	E:cds-YP_009724392.1:exon1:c.G128T:p.C43F	1.65	4.256	1	0	D	.	Intravirion	.	.	.	envelope protein_LAILTALRLCAYCCN	15	.	.	.	.	.	SARS-CoV-2_IBS_E2_R	Korea	.	.	.
1	26389	26389	G	T	exonic	E	.	nonsynonymous SNV	E:cds-YP_009724392.1:exon1:c.G145T:p.V49L	1.65	4.256	1	0.15	T	.	Intravirion	.	.	.	.	.	.	.	.	.	.	.	.	.	.	.
1	26456	26456	C	T	exonic	E	.	nonsynonymous SNV	E:cds-YP_009724392.1:exon1:c.C212T:p.P71L	-0.0954	1.26639	1	0	D	.	Intravirion	.	.	.	.	.	.	.	.	.	.	.	.	.	.	.
1	26571	26571	C	T	exonic	M	.	nonsynonymous SNV	M:cds-YP_009724393.1:exon1:c.C49T:p.L17F	-1.37	0.332142	0.952756	0.21	T	.	Virion_surface	.	.	.	.	.	membrane glycoprotein_EELKKLLEQW	-1	.	.	nCoV-2019_87_RIGHT	.	.	.	.	.
1	26589	26589	G	T	exonic	M	.	nonsynonymous SNV	M:cds-YP_009724393.1:exon1:c.G67T:p.V23L	0.731	2.66777	1	0.39	T	.	.	.	Transmembrane	.	.	.	membrane glycoprotein_KLLEQWNLV	0.04	.	.	nCoV-2019_87_RIGHT	.	.	.	.	.
1	26690	26690	G	T	exonic	M	.	synonymous SNV	M:cds-YP_009724393.1:exon1:c.G168T:p.L56L	-3.13	-0.164252	0.96063	1	T	.	.	.	Transmembrane	.	.	.	.	.	.	.	.	.	.	.	.	.
1	26735	26735	C	T	exonic	M	.	synonymous SNV	M:cds-YP_009724393.1:exon1:c.C213T:p.Y71Y	-0.165	1.12948	1	1	T	.	Virion_surface	.	Transmembrane	.	membrane glycoprotein_TLACFVLAAVYRINW	11	.	.	.	.	.	.	.	.	.	.
1	26792	26792	G	T	exonic	M	.	nonsynonymous SNV	M:cds-YP_009724393.1:exon1:c.G270T:p.L90F	-0.309	1.56072	1	0.02	D	.	.	.	Transmembrane	.	membrane glycoprotein_MWLSYFIASFRLFAR	3.9	.	.	.	.	.	.	.	.	.	.
1	26803	26803	G	T	exonic	M	.	nonsynonymous SNV	M:cds-YP_009724393.1:exon1:c.G281T:p.S94I	1.65	4.256	1	0.08	T	.	.	.	Transmembrane	.	membrane glycoprotein_MWLSYFIASFRLFAR	3.9	membrane glycoprotein_SYFIASFRLF	-1	.	.	.	.	.	.	.	.
1	26816	26816	T	G	exonic	M	.	synonymous SNV	M:cds-YP_009724393.1:exon1:c.T294G:p.A98A	-0.911	0.374803	1	0.42	T	.	.	.	Transmembrane	.	membrane glycoprotein_MWLSYFIASFRLFAR	3.9	membrane glycoprotein_SYFIASFRLF	-1	.	.	.	.	.	.	.	.
1	26834	26834	G	T	exonic	M	.	synonymous SNV	M:cds-YP_009724393.1:exon1:c.G312T:p.A104A	-3.3	-0.703307	0.984252	0.49	T	.	Intravirion	.	.	Membrane glycoprotein_RTRSMWSFNPETN	membrane glycoprotein_MWLSYFIASFRLFAR	3.9	membrane glycoprotein_RLFARTRSM	0.03	.	.	.	.	.	.	.	.
1	26861	26861	T	C	exonic	M	.	synonymous SNV	M:cds-YP_009724393.1:exon1:c.T339C:p.N113N	-3.3	-1.45798	0.598425	1	T	.	Intravirion	.	.	Membrane glycoprotein_RTRSMWSFNPETN	.	.	.	.	.	.	.	.	.	.	.	.
1	26885	26885	C	T	exonic	M	.	synonymous SNV	M:cds-YP_009724393.1:exon1:c.C363T:p.N121N	-1.91	-0.0564409	0.992126	0.33	T	.	Intravirion	.	.	.	.	.	membrane glycoprotein_VPLHGTIL	0.17	.	.	.	.	.	.	.	.
1	26895	26895	C	T	exonic	M	.	nonsynonymous SNV	M:cds-YP_009724393.1:exon1:c.C373T:p.H125Y	-1.03	0.698236	0.00787402	1	T	.	Intravirion	.	.	.	.	.	membrane glycoprotein_VPLHGTIL	0.17	.	.	nCoV-2019_88_RIGHT	.	.	.	.	.
1	26951	26951	G	C	exonic	M	.	synonymous SNV	M:cds-YP_009724393.1:exon1:c.G429C:p.V143V	0.712	2.63883	1	0.98	T	.	Intravirion	.	.	.	membrane glycoprotein_SELVIGAVILRGHLR	20	membrane glycoprotein_SELVIGAVIL	0.08	.	.	.	.	.	.	.	.
1	27005	27005	C	T	exonic	M	.	synonymous SNV	M:cds-YP_009724393.1:exon1:c.C483T:p.I161I	-3.3	-5.87824	0	1	T	.	Intravirion	.	.	.	.	.	.	.	Membrane glycoprotein	GRCDIKDLPKEITVATSR, PKEITVATSRTLSYYKL, TSRTLSYYKLGASQRV	.	.	.	.	.	.
1	2701	2701	C	T	exonic	ORF1a	.	synonymous SNV	ORF1a:cds-YP_009724389.1:exon1:c.C2436T:p.T812T,ORF1a:cds-YP_009725295.1:exon1:c.C2436T:p.T812T	-1.15	0.62463	0.992126	0.28	T	.	.	.	.	.	.	.	orf1ab_VTNNTFTLK	-1	.	.	.	.	.	.	.	.
1	27014	27014	G	T	exonic	M	.	synonymous SNV	M:cds-YP_009724393.1:exon1:c.G492T:p.L164L	0.698	2.42321	1	1	T	.	Intravirion	.	.	.	.	.	.	.	Membrane glycoprotein	GRCDIKDLPKEITVATSR, PKEITVATSRTLSYYKL, TSRTLSYYKLGASQRV	.	.	.	.	.	.
1	27092	27092	C	T	exonic	M	.	synonymous SNV	M:cds-YP_009724393.1:exon1:c.C570T:p.D190D	-3.3	-0.487685	0.984252	0.9	T	.	Intravirion	.	.	Membrane glycoprotein_ITVATSRTLSYYKLGASQRVAGDSGFAA	membrane glycoprotein_LSYYKLGASQRVAGD	12	membrane glycoprotein_ASQRVAGDSGFAAY	0.05	.	.	.	.	.	.	.	.
1	2710	2710	C	T	exonic	ORF1a	.	synonymous SNV	ORF1a:cds-YP_009724389.1:exon1:c.C2445T:p.L815L,ORF1a:cds-YP_009725295.1:exon1:c.C2445T:p.L815L	-3.3	-1.03975	0.425197	1	T	.	.	.	.	.	.	.	orf1ab_VTNNTFTLK	-1	.	.	.	.	.	.	.	.
1	27110	27110	C	T	exonic	M	.	synonymous SNV	M:cds-YP_009724393.1:exon1:c.C588T:p.Y196Y	1.65	3.2857	1	1	T	.	Intravirion	.	.	.	.	.	membrane glycoprotein_ASQRVAGDSGFAAY	0.05	.	.	.	.	.	.	.	.
1	27143	27143	C	T	exonic	M	.	synonymous SNV	M:cds-YP_009724393.1:exon1:c.C621T:p.N207N	-3.3	-0.379874	0.984252	1	T	.	Intravirion	.	.	Membrane glycoprotein_NYKLNTDHSSSSDNIA	.	.	.	.	.	.	nCoV-2019_90_LEFT	.	.	.	.	.
1	27147	27147	G	T	exonic	M	.	nonsynonymous SNV	M:cds-YP_009724393.1:exon1:c.G625T:p.D209Y	1.65	4.256	1	0.04	D	.	Intravirion	.	.	Membrane glycoprotein_NYKLNTDHSSSSDNIA	.	.	.	.	.	.	nCoV-2019_90_LEFT	.	.	.	.	.
1	27261	27261	G	T	exonic	ORF6	.	nonsynonymous SNV	ORF6:cds-YP_009724394.1:exon1:c.G60T:p.R20S	-1.47	0.913858	1	0.04	D	.	.	.	.	.	ORF6 protein_IAEILLIIMRTFKVS	11	.	.	.	.	.	.	.	.	.	.
1	27384	27384	T	C	exonic	ORF6	.	synonymous SNV	ORF6:cds-YP_009724394.1:exon1:c.T183C:p.D61D	0.462	0.913858	0.944882	1	T	.	.	.	.	.	.	.	.	.	.	.	.	.	.	.	.	.
1	27426	27426	A	G	exonic	ORF7a	.	synonymous SNV	ORF7a:cds-YP_009724395.1:exon1:c.A33G:p.T11T	-0.921	0.266992	0.149606	0.52	T	.	.	.	.	.	ORF7a protein_MKIILFLALITLATC	13	.	.	.	.	.	.	.	.	.	.
1	27434	27434	C	T	exonic	ORF7a	.	nonsynonymous SNV	ORF7a:cds-YP_009724395.1:exon1:c.C41T:p.T14I	-0.191	1.12948	0.125984	0.02	D	.	.	.	.	.	ORF7a protein_MKIILFLALITLATC	13	.	.	.	.	.	.	.	.	.	.
1	27438	27438	T	C	exonic	ORF7a	.	synonymous SNV	ORF7a:cds-YP_009724395.1:exon1:c.T45C:p.C15C	-3.3	-0.164252	0.80315	1	T	.	X4e	.	.	.	ORF7a protein_MKIILFLALITLATC	13	.	.	.	.	.	.	.	.	.	.
1	27476	27476	C	G	exonic	ORF7a	.	nonsynonymous SNV	ORF7a:cds-YP_009724395.1:exon1:c.C83G:p.T28R	1.65	3.2857	1	0	D	disulf_bond	X4e	.	.	.	.	.	ORF7a protein_QECVRGTTVL	0.19	.	.	.	.	.	.	.	.
1	27476	27476	C	T	exonic	ORF7a	.	nonsynonymous SNV	ORF7a:cds-YP_009724395.1:exon1:c.C83T:p.T28I	1.65	3.2857	1	0	D	disulf_bond	X4e	.	.	.	.	.	ORF7a protein_QECVRGTTVL	0.19	.	.	.	.	.	.	.	.
1	27527	27527	C	T	exonic	ORF7a	.	nonsynonymous SNV	ORF7a:cds-YP_009724395.1:exon1:c.C134T:p.P45L	1.65	3.2857	1	0	D	disulf_bond	X4e	.	.	.	.	.	ORF7a protein_YEGNSPFHPL	0.18	.	.	nCoV-2019_90_RIGHT	.	.	.	.	.
1	27534	27534	T	C	exonic	ORF7a	.	synonymous SNV	ORF7a:cds-YP_009724395.1:exon1:c.T141C:p.H47H	-3.3	-0.703307	0.96063	1	T	disulf_bond	X4e	.	.	.	.	.	ORF7a protein_YEGNSPFHPL	0.18	.	.	.	.	.	.	.	.
1	27623	27623	T	C	exonic	ORF7a	.	nonsynonymous SNV	ORF7a:cds-YP_009724395.1:exon1:c.T230C:p.L77S	1.65	2.20759	0.944882	0	D	.	X4e	.	.	.	ORF7a protein_VKHVYQLRARSVSPK	15	ORF7a protein_DGVKHVYQL	0.13	.	.	.	.	.	.	.	.
1	27662	27662	A	G	exonic	ORF7a	.	nonsynonymous SNV	ORF7a:cds-YP_009724395.1:exon1:c.A269G:p.Q90R	1.54	1.02486	1	0	D	.	.	.	.	.	.	.	ORF7a protein_KLFIRQEEV	0.11	.	.	.	.	.	.	.	.
1	27686	27686	C	T	exonic	ORF7a	.	nonsynonymous SNV	ORF7a:cds-YP_009724395.1:exon1:c.C293T:p.S98F	1.65	3.27687	0.866142	0	D	.	.	.	Transmembrane	.	ORF7a protein_LYSPIFLIVAAIVFI	11	ORF7a protein_QELYSPIFL	0.03	.	.	.	.	.	.	.	.
1	27689	27689	C	T	exonic	ORF7a	.	nonsynonymous SNV	ORF7a:cds-YP_009724395.1:exon1:c.C296T:p.P99L	1.65	3.27687	0.992126	0	D	.	.	.	Transmembrane	.	ORF7a protein_LYSPIFLIVAAIVFI	11	ORF7a protein_QELYSPIFL	0.03	.	.	.	.	.	.	.	.
1	27762	27762	G	C	exonic	ORF7b	.	nonsynonymous SNV	ORF7b:cds-YP_009725318.1:exon1:c.G7C:p.E3Q	0.701	2.39565	1	0	D	.	.	.	.	.	.	.	.	.	.	.	.	.	.	.	.	.
1	27769	27769	C	T	exonic	ORF7b	.	nonsynonymous SNV	ORF7b:cds-YP_009725318.1:exon1:c.C14T:p.S5L	1.65	3.27687	0.976378	0.02	D	.	.	.	.	.	.	.	.	.	.	.	.	.	.	.	.	.
1	27777	27777	G	T	exonic	ORF7b	.	nonsynonymous SNV	ORF7b:cds-YP_009725318.1:exon1:c.G22T:p.D8Y	1.65	4.256	1	0	D	.	.	.	.	.	.	.	.	.	.	.	.	.	.	.	.	.
1	27807	27807	C	T	exonic	ORF7b	.	synonymous SNV	ORF7b:cds-YP_009725318.1:exon1:c.C52T:p.L18L	1.65	3.27687	1	1	T	.	.	.	Transmembrane	.	.	.	.	.	.	.	nCoV-2019_92_LEFT	.	.	.	.	.
1	2782	2782	G	T	exonic	ORF1a	.	synonymous SNV	ORF1a:cds-YP_009724389.1:exon1:c.G2517T:p.V839V,ORF1a:cds-YP_009725295.1:exon1:c.G2517T:p.V839V	-3.19	0.548976	1	1	T	.	.	.	.	.	.	.	orf1ab_IEVQGYKSV	0.11	.	.	.	.	.	.	.	.
1	27847	27847	C	T	exonic	ORF7b	.	nonsynonymous SNV	ORF7b:cds-YP_009725318.1:exon1:c.C92T:p.S31L	0.68	1.61234	0.740157	0	D	.	.	.	.	.	.	.	.	.	.	.	nCoV-2019_91_RIGHT	.	.	.	.	.
1	27879	27879	C	T	exonic	ORF7b	.	nonsynonymous SNV	ORF7b:cds-YP_009725318.1:exon1:c.C124T:p.H42Y	-1.05	-0.443843	0.92126	0.06	T	.	.	.	.	.	.	.	.	.	.	.	.	.	.	.	.	.
1	27952	27952	G	T	exonic	ORF8	.	nonsynonymous SNV	ORF8:cds-YP_009724396.1:exon1:c.G59T:p.C20F	1.33	3.37478	0.015748	0	D	.	.	.	.	.	ORF8 protein_FLGIITTVAAFHQEC	17	.	.	.	.	.	.	.	.	.	.
1	28077	28077	G	T	exonic	ORF8	.	nonsynonymous SNV	ORF8:cds-YP_009724396.1:exon1:c.G184T:p.V62L	0.427	1.02486	0	0.34	T	.	.	.	.	.	.	.	.	.	.	.	.	.	.	.	.	hypermutable low-fitness site
1	28079	28079	G	T	exonic	ORF8	.	synonymous SNV	ORF8:cds-YP_009724396.1:exon1:c.G186T:p.V62V	-2.67	-0.835496	0	0.6	T	.	.	.	.	.	.	.	.	.	.	.	.	.	.	.	.	.
1	28086	28086	G	T	exonic	ORF8	.	nonsynonymous SNV	ORF8:cds-YP_009724396.1:exon1:c.G193T:p.A65S	-2.67	-0.150102	0.00787402	0.47	T	.	.	.	.	.	.	.	.	.	.	.	nCoV-2019_93_LEFT	.	.	.	.	.
1	28090	28090	G	T	exonic	ORF8	.	nonsynonymous SNV	ORF8:cds-YP_009724396.1:exon1:c.G197T:p.G66V	0.415	2.98313	0.11811	0	D	.	.	.	.	.	.	.	.	.	.	.	nCoV-2019_93_LEFT	.	.	.	.	.
1	28183	28183	G	T	exonic	ORF8	.	nonsynonymous SNV	ORF8:cds-YP_009724396.1:exon1:c.G290T:p.S97I	-2.67	-1.32506	0	0	D	.	.	.	.	.	.	.	.	.	.	.	.	.	.	.	.	.
1	28221	28221	G	C	exonic	ORF8	.	nonsynonymous SNV	ORF8:cds-YP_009724396.1:exon1:c.G328C:p.E110Q	-2.67	-0.345929	0	0	D	.	.	.	.	.	.	.	ORF8 protein_YEDFLEYHDVRVVL	-1	.	.	.	.	.	.	.	.
1	28221	28221	G	T	exonic	ORF8	.	stopgain	ORF8:cds-YP_009724396.1:exon1:c.G328T:p.E110X	-2.67	-0.345929	0	.	.	.	.	.	.	.	.	.	ORF8 protein_YEDFLEYHDVRVVL	-1	.	.	.	.	.	.	.	.
1	2824	2824	T	C	exonic	ORF1a	.	synonymous SNV	ORF1a:cds-YP_009724389.1:exon1:c.T2559C:p.L853L,ORF1a:cds-YP_009725295.1:exon1:c.T2559C:p.L853L	0.446	0.927244	1	1	T	.	.	.	.	.	.	.	orf1ab_FELDERIDKVL	-1	.	.	.	.	.	.	.	.
1	28253	28253	C	T	exonic	ORF8	.	synonymous SNV	ORF8:cds-YP_009724396.1:exon1:c.C360T:p.F120F	0.114	0.241551	0.992126	1	T	.	.	.	.	.	.	.	.	.	.	.	.	.	.	.	.	.
1	28269	28269	C	T	upstream;downstream	N;ORF6;ORF7a;ORF7b;ORF8	dist=5;dist=10	.	.	-2.49	0.0457244	1	.	.	.	.	.	.	.	.	.	.	.	.	.	.	.	.	.	.	.
1	28277	28277	T	C	exonic	N	.	nonsynonymous SNV	N:cds-YP_009724397.2:exon1:c.T4C:p.S2P	0.404	0.829031	1	0	D	.	.	.	.	.	.	.	.	.	.	.	.	.	.	.	.	.
1	28290	28290	C	T	exonic	N	.	nonsynonymous SNV	N:cds-YP_009724397.2:exon1:c.C17T:p.P6L	0.701	1.51443	1	0	D	.	.	.	.	.	.	.	.	.	.	.	.	2019-nCoV_N1-F	Centers for Disease Control and Prevention (CDC); KRISHGEN BIOSYSTEMS	.	.	.
1	28300	28300	G	C	exonic	N	.	nonsynonymous SNV	N:cds-YP_009724397.2:exon1:c.G27C:p.Q9H	-3.3	-0.835496	0.23622	0.08	T	.	.	.	.	.	.	.	.	.	.	.	.	2019-nCoV_N1-F	Centers for Disease Control and Prevention (CDC); KRISHGEN BIOSYSTEMS	.	.	.
1	28307	28307	G	T	exonic	N	.	nonsynonymous SNV	N:cds-YP_009724397.2:exon1:c.G34T:p.A12S	1.65	4.256	1	0.2	T	.	9b	.	.	.	.	.	.	.	.	.	.	.	.	.	.	.
1	28308	28308	C	T	exonic	N	.	nonsynonymous SNV	N:cds-YP_009724397.2:exon1:c.C35T:p.A12V	1.65	3.27687	1	0.01	D	.	9b	.	.	.	.	.	.	.	.	.	.	.	.	.	.	.
1	28311	28311	C	T	exonic	N	.	nonsynonymous SNV	N:cds-YP_009724397.2:exon1:c.C38T:p.P13L	1.65	3.27687	1	0	D	.	9b	.	.	.	.	.	.	.	.	.	.	.	.	.	.	.
1	28320	28320	C	T	exonic	N	.	nonsynonymous SNV	N:cds-YP_009724397.2:exon1:c.C47T:p.T16M	1.65	3.27687	1	0.02	D	.	9b	.	.	.	.	.	.	.	.	.	.	WH-NIC N-Forward	Thailand	.	.	.
1	28350	28350	G	A	exonic	N	.	nonsynonymous SNV	N:cds-YP_009724397.2:exon1:c.G77A:p.S26N	0.52	1.02486	1	0.73	T	.	9b	.	.	Nucleocapsid phosphoprotein_DSTGSNQNGE	.	.	.	.	.	.	.	2019-nCoV_N1-R	Centers for Disease Control and Prevention (CDC); KRISHGEN BIOSYSTEMS	.	.	.
1	2836	2836	C	T	exonic	ORF1a	.	synonymous SNV	ORF1a:cds-YP_009724389.1:exon1:c.C2571T:p.C857C,ORF1a:cds-YP_009725295.1:exon1:c.C2571T:p.C857C	-3.3	-0.510173	0.937008	0.17	T	.	.	.	.	.	.	.	.	.	.	.	nCoV-2019_10_LEFT	.	.	.	.	.
1	28392	28392	G	A	exonic	N	.	nonsynonymous SNV	N:cds-YP_009724397.2:exon1:c.G119A:p.R40H	1.65	4.256	1	0.04	D	.	9b	.	.	.	.	.	.	.	.	.	.	.	.	.	.	.
1	28473	28473	C	T	exonic	N	.	nonsynonymous SNV	N:cds-YP_009724397.2:exon1:c.C200T:p.P67L	1.65	3.27687	1	0	D	.	9b	.	.	.	.	.	nucleocapsid phosphoprotein_KFPRGQGVPI	0.04	.	.	.	.	.	.	.	.
1	28487	28487	G	A	exonic	N	.	nonsynonymous SNV	N:cds-YP_009724397.2:exon1:c.G214A:p.V72I	1.65	4.256	1	0.01	D	.	9b	.	.	.	.	.	nucleocapsid phosphoprotein_KFPRGQGVPI	0.04	.	.	.	.	.	.	.	.
1	28514	28514	G	T	exonic	N	.	nonsynonymous SNV	N:cds-YP_009724397.2:exon1:c.G241T:p.D81Y	1.65	4.256	1	0.02	D	.	9b	.	.	.	nucleocapsid phosphoprotein_DDQIGYYRRATRRIR	9.2	nucleocapsid phosphoprotein_NTNSSPDDQIGYY	-1	.	.	.	.	.	.	.	.
1	28625	28625	G	C	exonic	N	.	nonsynonymous SNV	N:cds-YP_009724397.2:exon1:c.G352C:p.E118Q	1.65	4.256	1	0.14	T	.	.	.	.	.	.	.	.	.	.	.	.	.	.	.	.	.
1	28665	28665	T	C	exonic	N	.	nonsynonymous SNV	N:cds-YP_009724397.2:exon1:c.T392C:p.I131T	1.65	2.19982	1	0.02	D	.	.	.	.	.	.	.	.	.	.	.	.	.	.	.	.	.
1	28690	28690	G	T	exonic	N	.	nonsynonymous SNV	N:cds-YP_009724397.2:exon1:c.G417T:p.L139F	-1.73	0.803039	0.992126	0.22	T	.	.	.	.	.	.	.	.	.	.	.	nCoV-2019_95_LEFT	2019-nCoV_N3-F	Centers for Disease Control and Prevention (CDC); KRISHGEN BIOSYSTEMS	.	.	.
1	28725	28725	C	T	exonic	N	.	nonsynonymous SNV	N:cds-YP_009724397.2:exon1:c.C452T:p.P151L	1.65	3.25353	1	0	D	.	.	.	.	.	.	.	.	.	.	.	.	.	.	.	.	.
1	28775	28775	C	T	exonic	N	.	nonsynonymous SNV	N:cds-YP_009724397.2:exon1:c.C502T:p.P168S	1.65	3.25353	1	0	D	.	.	.	.	.	.	.	.	.	.	.	nCoV-2019_94_RIGHT	.	.	.	.	.
1	28809	28809	G	T	exonic	N	.	nonsynonymous SNV	N:cds-YP_009724397.2:exon1:c.G536T:p.G179V	1.65	4.256	1	0	D	.	.	.	.	Nucleocapsid phosphoprotein_RGGSQASSRSSSRSRNSSRNSTPGSSRGTSPARMAGNGG	.	.	.	.	Nucleocapsid phosphoprotein	SRGGSQASSRSSSRSR	.	.	.	.	.	.
1	2881	2881	C	A	exonic	ORF1a	.	synonymous SNV	ORF1a:cds-YP_009724389.1:exon1:c.C2616A:p.A872A,ORF1a:cds-YP_009725295.1:exon1:c.C2616A:p.A872A	-0.954	-0.283213	0.992126	0.5	T	.	.	.	.	.	.	.	.	.	.	.	nCoV-2019_9_RIGHT_alt2	.	.	.	.	.
1	28821	28821	C	A	exonic	N	.	nonsynonymous SNV	N:cds-YP_009724397.2:exon1:c.C548A:p.S183Y	1.65	3.25353	1	0	D	.	.	.	.	Nucleocapsid phosphoprotein_RGGSQASSRSSSRSRNSSRNSTPGSSRGTSPARMAGNGG	.	.	.	.	Nucleocapsid phosphoprotein	SRGGSQASSRSSSRSR	.	NIID-N1-R | CDCV_GERMANY_N gene_2	National Institute of Infectious Disease (NIID); Yamanashi Central Hospital (YCH ) | Christian Drosten Charite Virology, Berlin, Germany	.	.	.
1	2885	2885	G	T	exonic	ORF1a	.	nonsynonymous SNV	ORF1a:cds-YP_009724389.1:exon1:c.G2620T:p.V874F,ORF1a:cds-YP_009725295.1:exon1:c.G2620T:p.V874F	1.65	4.256	1	0	D	.	.	.	.	.	.	.	.	.	.	.	nCoV-2019_9_RIGHT_alt2	.	.	.	.	.
1	28851	28851	G	T	exonic	N	.	nonsynonymous SNV	N:cds-YP_009724397.2:exon1:c.G578T:p.S193I	0.509	0.580268	0.992126	0.03	D	.	.	.	.	Nucleocapsid phosphoprotein_RGGSQASSRSSSRSRNSSRNSTPGSSRGTSPARMAGNGG	.	.	.	.	.	.	.	SARS-CoV-2_IBS_N2_R	Korea	.	.	.
1	28854	28854	C	T	exonic	N	.	nonsynonymous SNV	N:cds-YP_009724397.2:exon1:c.C581T:p.S194L	1.65	3.25353	1	.	.	.	.	.	.	Nucleocapsid phosphoprotein_RGGSQASSRSSSRSRNSSRNSTPGSSRGTSPARMAGNGG	.	.	.	.	.	.	.	SARS-CoV-2_IBS_N2_R	Korea	.	.	hypermutable low-fitness site
1	28857	28857	G	T	exonic	N	.	nonsynonymous SNV	N:cds-YP_009724397.2:exon1:c.G584T:p.R195I	0.745	2.6966	1	0	D	.	.	.	.	Nucleocapsid phosphoprotein_RGGSQASSRSSSRSRNSSRNSTPGSSRGTSPARMAGNGG	.	.	.	.	.	.	.	.	.	.	.	.
1	28871	28871	G	T	exonic	N	.	nonsynonymous SNV	N:cds-YP_009724397.2:exon1:c.G598T:p.G200C	0.646	2.25106	1	0.01	D	.	.	.	Transmembrane	Nucleocapsid phosphoprotein_RGGSQASSRSSSRSRNSSRNSTPGSSRGTSPARMAGNGG	.	.	.	.	.	.	.	.	.	.	.	.
1	28882	28882	G	A	exonic	N	.	synonymous SNV	N:cds-YP_009724397.2:exon1:c.G609A:p.R203R	0.646	2.25106	1	0	D	.	.	.	Transmembrane	Nucleocapsid phosphoprotein_RGGSQASSRSSSRSRNSSRNSTPGSSRGTSPARMAGNGG	.	.	.	.	.	.	.	N gene Forward	GenScript	.	.	.
1	28980	28980	G	T	exonic	N	.	nonsynonymous SNV	N:cds-YP_009724397.2:exon1:c.G707T:p.G236V	1.65	4.256	1	0.04	D	.	.	.	.	Nucleocapsid phosphoprotein_SKMSGKGQQQQGQTVTKKSA	.	.	.	.	.	.	.	.	.	.	.	.
1	29047	29047	T	C	exonic	N	.	synonymous SNV	N:cds-YP_009724397.2:exon1:c.T774C:p.P258P	-0.807	0.468882	1	0.37	T	.	.	.	.	.	.	.	.	.	Nucleocapsid phosphoprotein	QQQGQTVTKKSAAEASKK, KKSAAEASKKPRQKRTA	nCoV-2019_95_RIGHT	.	.	.	.	.
1	29118	29118	C	T	exonic	N	.	nonsynonymous SNV	N:cds-YP_009724397.2:exon1:c.C845T:p.T282I	1.65	3.25353	1	0.09	T	.	.	.	.	.	.	.	.	.	Nucleocapsid phosphoprotein	YNVTQAFGRRGPEQTQGNF	.	.	.	.	.	.
1	29119	29119	C	T	exonic	N	.	synonymous SNV	N:cds-YP_009724397.2:exon1:c.C846T:p.T282T	-2.68	0.134724	1	1	T	.	.	.	.	.	.	.	.	.	Nucleocapsid phosphoprotein	YNVTQAFGRRGPEQTQGNF	.	.	.	.	.	.
1	29164	29164	T	C	exonic	N	.	synonymous SNV	N:cds-YP_009724397.2:exon1:c.T891C:p.D297D	0.487	0.914425	1	0.55	T	.	.	.	.	.	.	.	nucleocapsid phosphoprotein_QELIRQGTDYKHW	0.11	Nucleocapsid phosphoprotein	IRQGTDYKHWPQIAQFA, QFAPSASAFFGMSRIGM, FFGMSRIGMEVTPSGTW	.	HKU_N_Forward | 2019-nCoV_N2-F	HongKong University | Centers for Disease Control and Prevention (CDC); KRISHGEN BIOSYSTEMS	.	.	.
1	29179	29179	G	T	exonic	N	.	synonymous SNV	N:cds-YP_009724397.2:exon1:c.G906T:p.P302P	-0.391	1.47135	1	1	T	.	.	.	.	.	nucleocapsid phosphoprotein_WPQIAQFAPSASAFF	11	.	.	Nucleocapsid phosphoprotein	IRQGTDYKHWPQIAQFA, QFAPSASAFFGMSRIGM, FFGMSRIGMEVTPSGTW	.	2019-nCoV_N2-F	Centers for Disease Control and Prevention (CDC); KRISHGEN BIOSYSTEMS	.	.	.
1	29209	29209	A	C	exonic	N	.	synonymous SNV	N:cds-YP_009724397.2:exon1:c.A936C:p.S312S	-1.05	0.357496	1	0.99	T	.	.	.	.	.	nucleocapsid phosphoprotein_WPQIAQFAPSASAFF	11	nucleocapsid phosphoprotein_ASAFFGMSR	0.05	Nucleocapsid phosphoprotein	IRQGTDYKHWPQIAQFA, QFAPSASAFFGMSRIGM, FFGMSRIGMEVTPSGTW	.	.	.	.	.	.
1	29227	29227	G	T	exonic	N	.	synonymous SNV	N:cds-YP_009724397.2:exon1:c.G954T:p.S318S	-2.29	0.134724	1	1	T	.	.	.	.	.	nucleocapsid phosphoprotein_QFAPSASAFFGMSRI	17	nucleocapsid phosphoprotein_ASAFFGMSR	0.05	Nucleocapsid phosphoprotein	IRQGTDYKHWPQIAQFA, QFAPSASAFFGMSRIGM, FFGMSRIGMEVTPSGTW	.	2019-nCoV_N2-R	Centers for Disease Control and Prevention (CDC); KRISHGEN BIOSYSTEMS	.	.	.
1	29302	29302	T	C	exonic	N	.	synonymous SNV	N:cds-YP_009724397.2:exon1:c.T1029C:p.D343D	0.431	0.914425	1	0.9	T	.	.	.	.	.	.	.	.	.	.	.	nCoV-2019_97_LEFT	.	.	.	.	.
1	29311	29311	C	T	exonic	N	.	synonymous SNV	N:cds-YP_009724397.2:exon1:c.C1038T:p.F346F	-1.09	0.691654	1	1	T	.	.	.	.	.	nucleocapsid phosphoprotein_FKDQVILLNKHIDAY	15	.	.	.	.	nCoV-2019_97_LEFT	.	.	.	.	.
1	29335	29335	T	C	exonic	N	.	synonymous SNV	N:cds-YP_009724397.2:exon1:c.T1062C:p.N354N	-3.3	-3.20685	0.228346	1	T	.	.	.	.	.	nucleocapsid phosphoprotein_FKDQVILLNKHIDAY	15	.	.	.	.	.	.	.	.	.	.
1	29402	29402	G	T	exonic	N	.	nonsynonymous SNV	N:cds-YP_009724397.2:exon1:c.G1129T:p.D377Y	1.65	4.256	1	0.02	D	.	.	.	.	.	.	.	.	.	.	.	.	.	.	.	.	.
1	29420	29420	C	T	exonic	N	.	nonsynonymous SNV	N:cds-YP_009724397.2:exon1:c.C1147T:p.P383S	1.65	3.25353	1	0.01	D	.	.	.	.	.	.	.	.	.	.	.	.	.	.	.	.	.
1	29449	29449	G	T	exonic	N	.	synonymous SNV	N:cds-YP_009724397.2:exon1:c.G1176T:p.V392V	0.695	2.47383	1	1	T	.	.	.	.	.	.	.	.	.	.	.	.	.	.	.	.	.
1	29474	29474	G	T	exonic	N	.	nonsynonymous SNV	N:cds-YP_009724397.2:exon1:c.G1201T:p.D401Y	1.65	4.256	1	0.01	D	.	.	.	.	.	.	.	nucleocapsid phosphoprotein_LPAADLDDF	0.06	.	.	.	.	.	.	.	.
1	29511	29511	G	T	exonic	N	.	nonsynonymous SNV	N:cds-YP_009724397.2:exon1:c.G1238T:p.S413I	0.698	2.47383	1	0.02	D	.	.	.	.	Nucleocapsid phosphoprotein_KQLQQSMSSADS	.	.	.	.	.	.	.	.	.	.	.	.
1	29543	29543	G	T	upstream;downstream	ORF10;N	dist=15;dist=10	.	.	1.65	4.256	1	.	.	.	.	.	.	.	.	.	.	.	.	.	.	.	.	.	.	.
1	29551	29551	A	G	upstream;downstream	ORF10;N	dist=7;dist=18	.	.	1.65	2.25106	1	.	.	.	.	.	.	.	.	.	.	.	.	.	.	.	.	.	.	.
1	29580	29580	C	T	exonic	ORF10	.	nonsynonymous SNV	ORF10:cds-YP_009725255.1:exon1:c.C23T:p.A8V	1.6	3.25353	1	.	.	.	.	.	.	.	ORF10 protein_MGYINVFAFPFTIYS	9.1	ORF10 protein_GYINVFAFPF	0.09	.	.	.	.	.	.	.	.
1	29628	29628	G	A	exonic	ORF10	.	nonsynonymous SNV	ORF10:cds-YP_009725255.1:exon1:c.G71A:p.R24H	1.6	4.14461	1	.	.	.	.	.	.	.	.	.	.	.	.	.	.	.	.	.	.	.
1	29642	29642	C	T	exonic	ORF10	.	stopgain	ORF10:cds-YP_009725255.1:exon1:c.C85T:p.Q29X	1.6	3.25353	1	.	.	.	.	.	.	.	.	.	.	.	.	.	.	.	.	.	.	.
1	29647	29647	A	G	exonic	ORF10	.	synonymous SNV	ORF10:cds-YP_009725255.1:exon1:c.A90G:p.V30V	1.6	2.25106	1	.	.	.	.	.	.	.	.	.	.	.	.	.	.	.	.	.	.	.
1	29659	29659	C	T	exonic	ORF10	.	synonymous SNV	ORF10:cds-YP_009725255.1:exon1:c.C102T:p.N34N	1.6	3.25353	1	.	.	.	.	.	.	.	.	.	.	.	.	.	.	.	.	.	.	.
1	29692	29692	G	T	downstream	N;ORF10	dist=18	.	.	0.672	2.47383	1	.	.	.	.	.	.	.	.	.	.	.	.	.	.	.	.	.	.	.
1	29706	29706	G	A	downstream	N;ORF10	dist=32	.	.	1.58	4.076	1	.	.	.	.	.	.	.	.	.	.	.	.	.	.	.	.	.	.	.
1	29734	29734	G	T	downstream	N;ORF10	dist=60	.	.	1.58	4.076	1	.	.	.	.	.	.	.	.	.	.	.	.	.	.	.	.	.	.	.
1	29736	29736	G	T	downstream	N;ORF10	dist=62	.	.	1.58	4.076	1	.	.	.	.	.	.	.	.	.	.	.	.	.	.	.	.	.	.	.
1	29741	29741	C	T	downstream	N;ORF10	dist=67	.	.	1.54	3.11317	1	.	.	.	.	.	.	.	.	.	.	.	.	.	.	.	.	.	.	.
1	29742	29742	G	A	downstream	N;ORF10	dist=68	.	.	1.54	3.97972	1	.	.	.	.	.	.	.	.	.	.	.	.	.	.	.	.	.	.	.
1	29742	29742	G	C	downstream	N;ORF10	dist=68	.	.	1.54	3.97972	1	.	.	.	.	.	.	.	.	.	.	.	.	.	.	.	.	.	.	.
1	29744	29744	G	A	downstream	N;ORF10	dist=70	.	.	1.54	3.97972	1	.	.	.	.	.	.	.	.	.	.	.	.	.	.	.	.	.	.	.
1	29755	29755	G	T	downstream	N;ORF10	dist=81	.	.	1.54	3.97972	1	.	.	.	.	.	.	.	.	.	.	.	.	.	.	.	.	.	.	.
1	29762	29762	C	T	downstream	N;ORF10	dist=88	.	.	1.54	3.11317	1	.	.	.	.	.	.	.	.	.	.	.	.	.	.	.	.	.	.	.
1	29767	29767	A	T	downstream	N;ORF10	dist=93	.	.	1.54	2.15033	1	.	.	.	.	.	.	.	.	.	.	.	.	.	.	.	.	.	.	.
1	29774	29774	C	T	downstream	N;ORF10	dist=100	.	.	0.598	1.7331	1	.	.	.	.	.	.	.	.	.	.	.	.	.	.	.	.	.	.	.
1	29779	29779	G	T	downstream	N;ORF10	dist=105	.	.	1.54	3.97972	1	.	.	.	.	.	.	.	.	.	.	.	.	.	.	.	.	.	.	.
1	29781	29781	G	T	downstream	N;ORF10	dist=107	.	.	1.54	3.97972	1	.	.	.	.	.	.	.	.	.	.	.	.	.	.	.	.	.	.	.
1	3004	3004	G	C	exonic	ORF1a	.	nonsynonymous SNV	ORF1a:cds-YP_009724389.1:exon1:c.G2739C:p.E913D,ORF1a:cds-YP_009725295.1:exon1:c.G2739C:p.E913D	0.492	0.397669	0.992126	0.61	T	.	.	.	.	.	.	.	orf1ab_YLFDESGEFKL	-1	.	.	.	.	.	.	.	.
1	3037	3037	C	T	exonic	ORF1a	.	synonymous SNV	ORF1a:cds-YP_009724389.1:exon1:c.C2772T:p.F924F,ORF1a:cds-YP_009725295.1:exon1:c.C2772T:p.F924F	-3.3	-2.0989	0.00787402	0.66	T	.	.	.	.	.	.	.	.	.	.	.	.	.	.	.	.	hypermutable low-fitness site
1	313	313	C	T	exonic	ORF1a	.	synonymous SNV	ORF1a:cds-YP_009724389.1:exon1:c.C48T:p.L16L,ORF1a:cds-YP_009725295.1:exon1:c.C48T:p.L16L	1.65	3.28673	1	0.84	T	.	.	.	.	.	orf1ab polyprotein_KTHVQLSLPVLQVRD	19	.	.	.	.	.	.	.	.	.	.
1	3181	3181	A	C	exonic	ORF1a	.	nonsynonymous SNV	ORF1a:cds-YP_009724389.1:exon1:c.A2916C:p.E972D,ORF1a:cds-YP_009725295.1:exon1:c.A2916C:p.E972D	-2.98	-1.90602	0.811024	0.45	T	.	.	.	.	.	.	.	.	.	.	.	.	.	.	.	.	.
1	3256	3256	T	C	exonic	ORF1a	.	synonymous SNV	ORF1a:cds-YP_009724389.1:exon1:c.T2991C:p.N997N,ORF1a:cds-YP_009725295.1:exon1:c.T2991C:p.N997N	.	0.101827	0.015748	0.49	T	.	.	.	.	.	.	.	orf1ab_SEDNQTTTI	0.09	.	.	.	.	.	.	.	.
1	3267	3267	C	T	exonic	ORF1a	.	nonsynonymous SNV	ORF1a:cds-YP_009724389.1:exon1:c.C3002T:p.T1001I,ORF1a:cds-YP_009725295.1:exon1:c.C3002T:p.T1001I	.	-1.14443	0	0.03	D	.	.	.	.	.	.	.	orf1ab_SEDNQTTTI	0.09	.	.	.	.	.	.	.	.
1	3277	3277	A	G	exonic	ORF1a	.	synonymous SNV	ORF1a:cds-YP_009724389.1:exon1:c.A3012G:p.T1004T,ORF1a:cds-YP_009725295.1:exon1:c.A3012G:p.T1004T	.	0.171063	0.015748	0.53	T	.	.	.	.	.	.	.	.	.	.	.	.	.	.	.	.	.
1	3328	3328	G	T	exonic	ORF1a	.	nonsynonymous SNV	ORF1a:cds-YP_009724389.1:exon1:c.G3063T:p.Q1021H,ORF1a:cds-YP_009725295.1:exon1:c.G3063T:p.Q1021H	-0.308	0.171063	0.795276	0.04	D	.	.	.	.	.	.	.	orf1ab_LEMELTPVVQTI	0.1	.	.	.	.	.	.	.	.
1	3330	3330	C	T	exonic	ORF1a	.	nonsynonymous SNV	ORF1a:cds-YP_009724389.1:exon1:c.C3065T:p.T1022I,ORF1a:cds-YP_009725295.1:exon1:c.C3065T:p.T1022I	0.154	0.655717	0.866142	0.13	T	.	.	.	.	.	.	.	orf1ab_LEMELTPVVQTI	0.1	.	.	.	.	.	.	.	.
1	3374	3374	A	T	exonic	ORF1a	.	nonsynonymous SNV	ORF1a:cds-YP_009724389.1:exon1:c.A3109T:p.N1037Y,ORF1a:cds-YP_009725295.1:exon1:c.A3109T:p.N1037Y	1.65	2.24815	1	0.05	D	.	Macro	.	.	.	orf1ab polyprotein_NSFSGYLKLTDNVYI	14	orf1ab_YLKLTDNVYIK	-1	.	.	.	.	.	.	.	.
1	3427	3427	A	G	exonic	ORF1a	.	synonymous SNV	ORF1a:cds-YP_009724389.1:exon1:c.A3162G:p.P1054P,ORF1a:cds-YP_009725295.1:exon1:c.A3162G:p.P1054P	-3.3	-4.39853	0	0.2	T	.	Macro	.	.	.	orf1ab polyprotein_KVKPTVVVNAANVYL	17	.	.	.	.	.	.	.	.	.	.
1	3430	3430	A	C	exonic	ORF1a	.	synonymous SNV	ORF1a:cds-YP_009724389.1:exon1:c.A3165C:p.T1055T,ORF1a:cds-YP_009725295.1:exon1:c.A3165C:p.T1055T	-3.22	0.101827	0.125984	0.84	T	.	Macro	.	.	.	orf1ab polyprotein_KVKPTVVVNAANVYL	17	.	.	.	.	.	.	.	.	.	.
1	3523	3523	A	G	exonic	ORF1a	.	synonymous SNV	ORF1a:cds-YP_009724389.1:exon1:c.A3258G:p.E1086E,ORF1a:cds-YP_009725295.1:exon1:c.A3258G:p.E1086E	-0.343	1.0019	1	1	T	.	Macro	.	.	.	.	.	.	.	.	.	nCoV-2019_11_RIGHT	.	.	.	.	.
1	3583	3583	C	T	exonic	ORF1a	.	synonymous SNV	ORF1a:cds-YP_009724389.1:exon1:c.C3318T:p.S1106S,ORF1a:cds-YP_009725295.1:exon1:c.C3318T:p.S1106S	0.404	0.171063	0.992126	0.8	T	.	Macro	.	.	.	.	.	orf1ab_VLSGHNLAK	0.02	.	.	.	.	.	.	.	.
1	3619	3619	C	T	exonic	ORF1a	.	synonymous SNV	ORF1a:cds-YP_009724389.1:exon1:c.C3354T:p.V1118V,ORF1a:cds-YP_009725295.1:exon1:c.C3354T:p.V1118V	1.65	0.794189	1	1	T	.	Macro	.	.	.	.	.	orf1ab_HVVGPNVNK	-1	.	.	.	.	.	.	.	.
1	368	368	G	T	exonic	ORF1a	.	nonsynonymous SNV	ORF1a:cds-YP_009724389.1:exon1:c.G103T:p.V35L,ORF1a:cds-YP_009725295.1:exon1:c.G103T:p.V35L	1.65	4.256	1	0.04	D	.	.	.	.	.	.	.	.	.	.	.	.	.	.	.	.	.
1	3688	3688	C	T	exonic	ORF1a	.	synonymous SNV	ORF1a:cds-YP_009724389.1:exon1:c.C3423T:p.H1141H,ORF1a:cds-YP_009725295.1:exon1:c.C3423T:p.H1141H	-0.519	0.724953	1	0.55	T	.	Macro	.	.	.	.	.	orf1ab_YENFNQHEVL	0.04	.	.	.	.	.	.	.	.
1	3695	3695	C	T	exonic	ORF1a	.	synonymous SNV	ORF1a:cds-YP_009724389.1:exon1:c.C3430T:p.L1144L,ORF1a:cds-YP_009725295.1:exon1:c.C3430T:p.L1144L	-2.31	0.171063	0.267717	0.78	T	.	Macro	.	.	.	.	.	orf1ab_YENFNQHEVL	0.04	.	.	.	.	.	.	.	.
1	370	370	G	T	exonic	ORF1a	.	synonymous SNV	ORF1a:cds-YP_009724389.1:exon1:c.G105T:p.V35V,ORF1a:cds-YP_009725295.1:exon1:c.G105T:p.V35V	-1.58	0.975402	1	1	T	.	.	.	.	.	.	.	.	.	.	.	.	.	.	.	.	.
1	3704	3704	C	T	exonic	ORF1a	.	nonsynonymous SNV	ORF1a:cds-YP_009724389.1:exon1:c.C3439T:p.P1147S,ORF1a:cds-YP_009725295.1:exon1:c.C3439T:p.P1147S	1.65	3.28669	1	0	D	.	Macro	.	.	.	.	.	orf1ab_HEVLLAPLL	0.02	.	.	.	.	.	.	.	.
1	3774	3774	G	A	exonic	ORF1a	.	nonsynonymous SNV	ORF1a:cds-YP_009724389.1:exon1:c.G3509A:p.R1170H,ORF1a:cds-YP_009725295.1:exon1:c.G3509A:p.R1170H	-1.61	1.14037	0.992126	0.13	T	.	Macro	.	.	.	.	.	.	.	.	.	nCoV-2019_13_LEFT	.	.	.	.	.
1	3871	3871	G	T	exonic	ORF1a	.	nonsynonymous SNV	ORF1a:cds-YP_009724389.1:exon1:c.G3606T:p.K1202N,ORF1a:cds-YP_009725295.1:exon1:c.G3606T:p.K1202N	-3.3	3.28669	0.992126	0.24	T	.	.	.	.	.	.	.	orf1ab_SEKQVEQKI	-1	.	.	.	.	.	.	.	.
1	3903	3903	C	T	exonic	ORF1a	.	nonsynonymous SNV	ORF1a:cds-YP_009724389.1:exon1:c.C3638T:p.P1213L,ORF1a:cds-YP_009725295.1:exon1:c.C3638T:p.P1213L	0.154	0.171063	0	0.02	D	.	.	.	.	.	.	.	orf1ab_AEIPKEEVKPF	-1	.	.	.	.	.	.	.	.
1	3969	3969	G	A	exonic	ORF1a	.	nonsynonymous SNV	ORF1a:cds-YP_009724389.1:exon1:c.G3704A:p.C1235Y,ORF1a:cds-YP_009725295.1:exon1:c.G3704A:p.C1235Y	-0.321	1.7635	0.937008	0.06	T	.	.	.	.	.	.	.	.	.	.	.	.	.	.	.	.	.
1	3971	3971	G	T	exonic	ORF1a	.	nonsynonymous SNV	ORF1a:cds-YP_009724389.1:exon1:c.G3706T:p.V1236F,ORF1a:cds-YP_009725295.1:exon1:c.G3706T:p.V1236F	-2.01	0.309535	0.913386	0.07	T	.	.	.	.	.	.	.	.	.	.	.	.	.	.	.	.	.
1	408	408	A	G	exonic	ORF1a	.	nonsynonymous SNV	ORF1a:cds-YP_009724389.1:exon1:c.A143G:p.D48G,ORF1a:cds-YP_009725295.1:exon1:c.A143G:p.D48G	-1.92	0.155252	1	0.29	T	.	.	.	.	.	.	.	.	.	.	.	nCoV-2019_1_RIGHT	.	.	.	.	.
1	4144	4144	G	A	exonic	ORF1a	.	synonymous SNV	ORF1a:cds-YP_009724389.1:exon1:c.G3879A:p.E1293E,ORF1a:cds-YP_009725295.1:exon1:c.G3879A:p.E1293E	-2.53	-0.0520236	0.937008	1	T	.	.	.	.	.	.	.	.	.	.	.	nCoV-2019_13_RIGHT	.	.	.	.	.
1	4162	4162	G	T	exonic	ORF1a	.	synonymous SNV	ORF1a:cds-YP_009724389.1:exon1:c.G3897T:p.V1299V,ORF1a:cds-YP_009725295.1:exon1:c.G3897T:p.V1299V	-3.3	-1.18999	0.19685	1	T	.	.	.	.	.	.	.	orf1ab_LTAVVIPTK	0.09	.	.	nCoV-2019_13_RIGHT	.	.	.	.	.
1	4240	4240	T	C	exonic	ORF1a	.	synonymous SNV	ORF1a:cds-YP_009724389.1:exon1:c.T3975C:p.Y1325Y,ORF1a:cds-YP_009725295.1:exon1:c.T3975C:p.Y1325Y	-0.834	0.354394	0.992126	0.56	T	.	.	.	.	.	.	.	orf1ab_ALRKVPTDNYITTY	0.04	.	.	.	.	.	.	.	.
1	4246	4246	C	T	exonic	ORF1a	.	synonymous SNV	ORF1a:cds-YP_009724389.1:exon1:c.C3981T:p.T1327T,ORF1a:cds-YP_009725295.1:exon1:c.C3981T:p.T1327T	-3.3	-0.702291	0.968504	1	T	.	.	.	.	.	.	.	orf1ab_ALRKVPTDNYITTY	0.04	.	.	.	.	.	.	.	.
1	4276	4276	C	T	exonic	ORF1a	.	synonymous SNV	ORF1a:cds-YP_009724389.1:exon1:c.C4011T:p.Y1337Y,ORF1a:cds-YP_009725295.1:exon1:c.C4011T:p.Y1337Y	-1.92	0.0292598	0.992126	1	T	.	.	.	.	.	.	.	orf1ab_YPGQGLNGY	0.01	.	.	.	.	.	.	.	.
1	4300	4300	G	T	exonic	ORF1a	.	synonymous SNV	ORF1a:cds-YP_009724389.1:exon1:c.G4035T:p.V1345V,ORF1a:cds-YP_009725295.1:exon1:c.G4035T:p.V1345V	-3.3	0.110543	0.992126	0.84	T	.	.	.	.	.	.	.	.	.	.	.	nCoV-2019_15_LEFT	.	.	.	.	.
1	4345	4345	C	A	exonic	ORF1a	.	synonymous SNV	ORF1a:cds-YP_009724389.1:exon1:c.C4080A:p.I1360I,ORF1a:cds-YP_009725295.1:exon1:c.C4080A:p.I1360I	-0.736	0.0292598	0.291339	0.3	T	.	.	.	.	.	orf1ab polyprotein_SAFYILPSIISNEKQ	14	orf1ab_SNEKQEILGTVSW	-1	.	.	.	.	.	.	.	.
1	4354	4354	G	A	exonic	ORF1a	.	synonymous SNV	ORF1a:cds-YP_009724389.1:exon1:c.G4089A:p.E1363E,ORF1a:cds-YP_009725295.1:exon1:c.G4089A:p.E1363E	-3.3	-0.621008	0.448819	1	T	.	.	.	.	.	orf1ab polyprotein_SAFYILPSIISNEKQ	14	orf1ab_SNEKQEILGTVSW	-1	.	.	.	.	.	.	.	.
1	4372	4372	A	G	exonic	ORF1a	.	synonymous SNV	ORF1a:cds-YP_009724389.1:exon1:c.A4107G:p.G1369G,ORF1a:cds-YP_009725295.1:exon1:c.A4107G:p.G1369G	-3.3	-0.295874	0.992126	1	T	.	.	.	.	.	orf1ab polyprotein_EILGTVSWNLREMLA	17	orf1ab_SNEKQEILGTVSW	-1	.	.	.	.	.	.	.	.
1	4423	4423	C	T	exonic	ORF1a	.	synonymous SNV	ORF1a:cds-YP_009724389.1:exon1:c.C4158T:p.R1386R,ORF1a:cds-YP_009725295.1:exon1:c.C4158T:p.R1386R	-0.741	-0.0520236	0.992126	0.38	T	.	.	.	.	.	.	.	orf1ab_KLMPVCVETK	0.09	.	.	nCoV-2019_14_RIGHT_alt2	.	.	.	.	.
1	4475	4475	C	T	exonic	ORF1a	.	nonsynonymous SNV	ORF1a:cds-YP_009724389.1:exon1:c.C4210T:p.R1404C,ORF1a:cds-YP_009725295.1:exon1:c.C4210T:p.R1404C	1.65	3.2806	1	0.02	D	.	.	.	.	.	.	.	orf1ab_AIVSTIQRK	-1	.	.	.	.	.	.	.	.
1	4540	4540	C	T	exonic	ORF1a	.	synonymous SNV	ORF1a:cds-YP_009724389.1:exon1:c.C4275T:p.Y1425Y,ORF1a:cds-YP_009725295.1:exon1:c.C4275T:p.Y1425Y	-3.3	-0.133307	0.992126	0.36	T	.	.	.	.	.	orf1ab polyprotein_RFYFYTSKTTVASLI	18	.	.	.	.	.	.	.	.	.	.
1	4586	4586	C	T	exonic	ORF1a	.	synonymous SNV	ORF1a:cds-YP_009724389.1:exon1:c.C4321T:p.L1441L,ORF1a:cds-YP_009725295.1:exon1:c.C4321T:p.L1441L	-3.3	-0.864858	0	1	T	.	.	.	.	.	.	.	orf1ab_TLNDLNETL	0.04	.	.	.	.	.	.	.	.
1	4613	4613	C	A	exonic	ORF1a	.	nonsynonymous SNV	ORF1a:cds-YP_009724389.1:exon1:c.C4348A:p.L1450I,ORF1a:cds-YP_009725295.1:exon1:c.C4348A:p.L1450I	-2.27	0.110543	0.952756	1	T	.	.	.	.	.	.	.	orf1ab_NETLVTMPL	0.15	.	.	.	.	.	.	.	.
1	466	466	C	T	exonic	ORF1a	.	synonymous SNV	ORF1a:cds-YP_009724389.1:exon1:c.C201T:p.P67P,ORF1a:cds-YP_009725295.1:exon1:c.C201T:p.P67P	-0.317	0.975402	1	0.33	T	.	.	.	.	.	orf1ab polyprotein_QPYVFIKRSDARTAP	19	.	.	.	.	.	.	.	.	.	.
1	4683	4683	C	T	exonic	ORF1a	.	nonsynonymous SNV	ORF1a:cds-YP_009724389.1:exon1:c.C4418T:p.A1473V,ORF1a:cds-YP_009725295.1:exon1:c.C4418T:p.A1473V	0.756	1.89878	1	0.51	T	.	.	.	.	.	orf1ab polyprotein_EAARYMRSLKVPATV	9.6	.	.	.	.	nCoV-2019_15_RIGHT_alt3	.	.	.	.	.
1	4860	4860	A	G	exonic	ORF1a	.	nonsynonymous SNV	ORF1a:cds-YP_009724389.1:exon1:c.A4595G:p.D1532G,ORF1a:cds-YP_009725295.1:exon1:c.A4595G:p.D1532G	1.65	2.22391	0.992126	0.38	T	.	.	.	.	.	orf1ab polyprotein_GDKSVYYTSNPTTFH	18	.	.	.	.	.	.	.	.	.	.
1	4881	4881	G	A	exonic	ORF1a	.	nonsynonymous SNV	ORF1a:cds-YP_009724389.1:exon1:c.G4616A:p.S1539N,ORF1a:cds-YP_009725295.1:exon1:c.G4616A:p.S1539N	-0.597	1.08594	0.0708661	0.15	T	.	.	.	.	.	orf1ab polyprotein_GDKSVYYTSNPTTFH	18	orf1ab_VYYTSNPTTF	-1	.	.	.	.	.	.	.	.
1	4891	4891	C	T	exonic	ORF1a	.	synonymous SNV	ORF1a:cds-YP_009724389.1:exon1:c.C4626T:p.T1542T,ORF1a:cds-YP_009725295.1:exon1:c.C4626T:p.T1542T	-3.3	-0.377157	0	0.47	T	.	.	.	.	.	orf1ab polyprotein_GDKSVYYTSNPTTFH	18	orf1ab_VYYTSNPTTF	-1	.	.	.	.	.	.	.	.
1	4910	4910	G	A	exonic	ORF1a	.	nonsynonymous SNV	ORF1a:cds-YP_009724389.1:exon1:c.G4645A:p.E1549K,ORF1a:cds-YP_009725295.1:exon1:c.G4645A:p.E1549K	1.65	4.256	1	0.15	T	.	.	.	.	.	.	.	orf1ab_GEVITFDNL	0.03	.	.	.	.	.	.	.	.
1	4918	4918	C	A	exonic	ORF1a	.	synonymous SNV	ORF1a:cds-YP_009724389.1:exon1:c.C4653A:p.I1551I,ORF1a:cds-YP_009725295.1:exon1:c.C4653A:p.I1551I	-3.3	-0.702291	0.0314961	0.21	T	.	.	.	.	.	.	.	orf1ab_GEVITFDNL	0.03	.	.	.	.	.	.	.	.
1	4927	4927	C	T	exonic	ORF1a	.	synonymous SNV	ORF1a:cds-YP_009724389.1:exon1:c.C4662T:p.D1554D,ORF1a:cds-YP_009725295.1:exon1:c.C4662T:p.D1554D	-3.3	0.191827	0.944882	1	T	.	.	.	.	.	.	.	orf1ab_GEVITFDNL	0.03	.	.	.	.	.	.	.	.
1	4935	4935	A	G	exonic	ORF1a	.	nonsynonymous SNV	ORF1a:cds-YP_009724389.1:exon1:c.A4670G:p.K1557R,ORF1a:cds-YP_009725295.1:exon1:c.A4670G:p.K1557R	1.65	2.22391	0.976378	0.86	T	.	.	.	.	.	orf1ab polyprotein_LKTLLSLREVRTIKV	9.2	orf1ab_NLKTLLSL	0.08	.	.	.	.	.	.	.	.
1	4947	4947	C	T	exonic	ORF1a	.	nonsynonymous SNV	ORF1a:cds-YP_009724389.1:exon1:c.C4682T:p.S1561F,ORF1a:cds-YP_009725295.1:exon1:c.C4682T:p.S1561F	1.65	3.2806	0.850394	0.01	D	.	.	.	.	.	orf1ab polyprotein_LKTLLSLREVRTIKV	9.2	orf1ab_NLKTLLSL	0.08	.	.	nCoV-2019_17_LEFT	.	.	.	.	.
1	515	515	G	T	exonic	ORF1a	.	nonsynonymous SNV	ORF1a:cds-YP_009724389.1:exon1:c.G250T:p.V84F,ORF1a:cds-YP_009725295.1:exon1:c.G250T:p.V84F	0.555	0.900843	0.19685	0.7	T	.	.	.	.	.	.	.	orf1ab_RTAPHGHVM	0.17	.	.	.	.	.	.	.	.
1	5167	5167	C	T	exonic	ORF1a	.	synonymous SNV	ORF1a:cds-YP_009724389.1:exon1:c.C4902T:p.Y1634Y,ORF1a:cds-YP_009725295.1:exon1:c.C4902T:p.Y1634Y	-1.25	0.657984	1	1	T	.	Peptidase_C16	.	.	.	.	.	orf1ab_LPNDDTLRVEAFEY	0.09	.	.	.	.	.	.	.	.
1	5230	5230	G	C	exonic	ORF1a	.	nonsynonymous SNV	ORF1a:cds-YP_009724389.1:exon1:c.G4965C:p.K1655N,ORF1a:cds-YP_009725295.1:exon1:c.G4965C:p.K1655N	-3.16	0.058315	1	0.03	D	.	Peptidase_C16	.	.	.	.	.	.	.	.	.	nCoV-2019_18_LEFT	.	.	.	.	.
1	5425	5425	G	T	exonic	ORF1a	.	nonsynonymous SNV	ORF1a:cds-YP_009724389.1:exon1:c.G5160T:p.K1720N,ORF1a:cds-YP_009725295.1:exon1:c.G5160T:p.K1720N	-3.13	-0.141575	0.992126	0.19	T	.	Peptidase_C16	.	.	.	.	.	.	.	.	.	.	.	.	.	.	.
1	5477	5477	C	T	exonic	ORF1a	.	nonsynonymous SNV	ORF1a:cds-YP_009724389.1:exon1:c.C5212T:p.H1738Y,ORF1a:cds-YP_009725295.1:exon1:c.C5212T:p.H1738Y	1.65	3.32318	1	0.04	D	.	Peptidase_C16	.	.	.	.	.	orf1ab_SYLFQHANL	-1	.	.	.	.	.	.	.	.
1	5506	5506	C	T	exonic	ORF1a	.	synonymous SNV	ORF1a:cds-YP_009724389.1:exon1:c.C5241T:p.V1747V,ORF1a:cds-YP_009725295.1:exon1:c.C5241T:p.V1747V	0.474	0.458094	1	0.93	T	.	Peptidase_C16	.	.	.	.	.	.	.	.	.	.	.	.	.	.	.
1	5515	5515	G	T	exonic	ORF1a	.	synonymous SNV	ORF1a:cds-YP_009724389.1:exon1:c.G5250T:p.V1750V,ORF1a:cds-YP_009725295.1:exon1:c.G5250T:p.V1750V	-2.9	0.458094	1	0.69	T	.	Peptidase_C16	.	.	.	.	.	.	.	.	.	.	.	.	.	.	.
1	5576	5576	A	G	exonic	ORF1a	.	nonsynonymous SNV	ORF1a:cds-YP_009724389.1:exon1:c.A5311G:p.M1771V,ORF1a:cds-YP_009725295.1:exon1:c.A5311G:p.M1771V	1.65	2.2571	0.992126	0.88	T	.	Peptidase_C16	.	.	.	.	.	orf1ab_AVMYMGTLSY	0.09	.	.	nCoV-2019_19_LEFT	.	.	.	.	.
1	5629	5629	G	T	exonic	ORF1a	.	synonymous SNV	ORF1a:cds-YP_009724389.1:exon1:c.G5364T:p.T1788T,ORF1a:cds-YP_009725295.1:exon1:c.G5364T:p.T1788T	-3.3	-0.00831496	0.992126	0.3	T	.	Peptidase_C16	.	.	.	.	.	.	.	.	.	nCoV-2019_18_RIGHT_alt1	.	.	.	.	.
1	5700	5700	C	A	exonic	ORF1a	.	nonsynonymous SNV	ORF1a:cds-YP_009724389.1:exon1:c.C5435A:p.A1812D,ORF1a:cds-YP_009725295.1:exon1:c.C5435A:p.A1812D	1.65	3.32318	1	0.38	T	.	Peptidase_C16	.	.	.	orf1ab polyprotein_ESPFVMMSAPPAQYE	11	.	.	.	.	.	.	.	.	.	.
1	5701	5701	T	C	exonic	ORF1a	.	synonymous SNV	ORF1a:cds-YP_009724389.1:exon1:c.T5436C:p.A1812A,ORF1a:cds-YP_009725295.1:exon1:c.T5436C:p.A1812A	-1.33	0.391465	0.992126	1	T	.	Peptidase_C16	.	.	.	orf1ab polyprotein_ESPFVMMSAPPAQYE	11	.	.	.	.	.	.	.	.	.	.
1	5716	5716	G	A	exonic	ORF1a	.	synonymous SNV	ORF1a:cds-YP_009724389.1:exon1:c.G5451A:p.K1817K,ORF1a:cds-YP_009725295.1:exon1:c.G5451A:p.K1817K	-2.6	0.524724	0.92126	1	T	.	Peptidase_C16	.	.	.	.	.	.	.	.	.	.	.	.	.	.	.
1	5730	5730	C	T	exonic	ORF1a	.	nonsynonymous SNV	ORF1a:cds-YP_009724389.1:exon1:c.C5465T:p.T1822I,ORF1a:cds-YP_009725295.1:exon1:c.C5465T:p.T1822I	1.65	0.857874	0.0551181	0.24	T	.	Peptidase_C16	.	.	.	.	.	.	.	.	.	.	.	.	.	.	.
1	574	574	A	G	exonic	ORF1a	.	synonymous SNV	ORF1a:cds-YP_009724389.1:exon1:c.A309G:p.T103T,ORF1a:cds-YP_009725295.1:exon1:c.A309G:p.T103T	-3.3	-0.739457	0.976378	1	T	.	.	.	.	.	.	.	orf1ab_TLGVLVPHV	0.1	.	.	.	.	.	.	.	.
1	5812	5812	C	T	exonic	ORF1a	.	synonymous SNV	ORF1a:cds-YP_009724389.1:exon1:c.C5547T:p.D1849D,ORF1a:cds-YP_009725295.1:exon1:c.C5547T:p.D1849D	-3.3	-0.408094	0.984252	1	T	.	Peptidase_C16	.	.	.	.	.	.	.	.	.	.	.	.	.	.	.
1	5822	5822	C	T	exonic	ORF1a	.	nonsynonymous SNV	ORF1a:cds-YP_009724389.1:exon1:c.C5557T:p.L1853F,ORF1a:cds-YP_009725295.1:exon1:c.C5557T:p.L1853F	0.68	1.5908	0.976378	0.04	D	.	Peptidase_C16	.	.	.	.	.	.	.	.	.	.	.	.	.	.	.
1	5866	5866	C	T	exonic	ORF1a	.	synonymous SNV	ORF1a:cds-YP_009724389.1:exon1:c.C5601T:p.F1867F,ORF1a:cds-YP_009725295.1:exon1:c.C5601T:p.F1867F	1.65	3.32318	1	0.48	T	.	Peptidase_C16	.	.	.	.	.	orf1ab_SEYKGPITDVFY	-1	.	.	.	.	.	.	.	.
1	593	593	C	T	exonic	ORF1a	.	nonsynonymous SNV	ORF1a:cds-YP_009724389.1:exon1:c.C328T:p.H110Y,ORF1a:cds-YP_009725295.1:exon1:c.C328T:p.H110Y	-0.157	1.19908	1	1	T	.	.	.	.	.	.	.	orf1ab_TLGVLVPHV	0.1	.	.	.	.	.	.	.	.
1	6027	6027	C	T	exonic	ORF1a	.	nonsynonymous SNV	ORF1a:cds-YP_009724389.1:exon1:c.C5762T:p.P1921L,ORF1a:cds-YP_009725295.1:exon1:c.C5762T:p.P1921L	1.61	3.25655	0.992126	0.47	T	.	.	.	.	.	.	.	orf1ab_PYPNASFDNFKF	-1	.	.	.	.	.	.	.	.
1	6040	6040	C	T	exonic	ORF1a	.	synonymous SNV	ORF1a:cds-YP_009724389.1:exon1:c.C5775T:p.F1925F,ORF1a:cds-YP_009725295.1:exon1:c.C5775T:p.F1925F	-0.823	0.391465	1	0.57	T	.	.	.	.	.	orf1ab polyprotein_DNFKFVCDNIKFADD	16	orf1ab_PYPNASFDNFKF	-1	.	.	.	.	.	.	.	.
1	61	61	G	T	upstream	ORF1a	dist=205	.	.	0.48	2.16835	1	.	.	.	.	.	.	.	.	.	.	.	.	.	.	.	.	.	.	.
1	6255	6255	C	T	exonic	ORF1a	.	nonsynonymous SNV	ORF1a:cds-YP_009724389.1:exon1:c.C5990T:p.A1997V,ORF1a:cds-YP_009725295.1:exon1:c.C5990T:p.A1997V	0.694	1.69764	1	0.33	T	.	.	.	.	.	.	.	.	.	.	.	nCoV-2019_20_RIGHT	.	.	.	.	.
1	626	626	G	A	exonic	ORF1a	.	nonsynonymous SNV	ORF1a:cds-YP_009724389.1:exon1:c.G361A:p.V121I,ORF1a:cds-YP_009725295.1:exon1:c.G361A:p.V121I	1.65	4.256	1	0.46	T	.	.	.	.	.	.	.	orf1ab_GEIPVAYRKVLL	-1	.	.	.	.	.	.	.	.
1	6272	6272	T	A	exonic	ORF1a	.	nonsynonymous SNV	ORF1a:cds-YP_009724389.1:exon1:c.T6007A:p.Y2003N,ORF1a:cds-YP_009725295.1:exon1:c.T6007A:p.Y2003N	1.61	2.12403	0.511811	0.3	T	.	.	.	.	.	.	.	orf1ab_TYKPNTWCI	0.07	.	.	nCoV-2019_20_RIGHT	.	.	.	.	.
1	6312	6312	C	A	exonic	ORF1a	.	nonsynonymous SNV	ORF1a:cds-YP_009724389.1:exon1:c.C6047A:p.T2016K,ORF1a:cds-YP_009725295.1:exon1:c.C6047A:p.T2016K	1.61	3.29661	1	0.03	D	.	.	.	.	.	.	.	orf1ab_TKPVETSNSF	-1	.	.	.	.	.	.	.	.
1	6317	6317	C	T	exonic	ORF1a	.	nonsynonymous SNV	ORF1a:cds-YP_009724389.1:exon1:c.C6052T:p.P2018S,ORF1a:cds-YP_009725295.1:exon1:c.C6052T:p.P2018S	1.61	3.29661	1	0.12	T	.	.	.	.	.	.	.	orf1ab_TKPVETSNSF	-1	.	.	.	.	.	.	.	.
1	6355	6355	A	G	exonic	ORF1a	.	synonymous SNV	ORF1a:cds-YP_009724389.1:exon1:c.A6090G:p.S2030S,ORF1a:cds-YP_009725295.1:exon1:c.A6090G:p.S2030S	1.61	2.23063	1	0.88	T	.	.	.	.	.	.	.	.	.	.	.	.	.	.	.	.	.
1	6364	6364	G	T	exonic	ORF1a	.	synonymous SNV	ORF1a:cds-YP_009724389.1:exon1:c.G6099T:p.A2033A,ORF1a:cds-YP_009725295.1:exon1:c.G6099T:p.A2033A	0.477	1.05805	1	0.19	T	.	.	.	.	.	.	.	.	.	.	.	.	.	.	.	.	.
1	6392	6392	G	A	exonic	ORF1a	.	nonsynonymous SNV	ORF1a:cds-YP_009724389.1:exon1:c.G6127A:p.D2043N,ORF1a:cds-YP_009725295.1:exon1:c.G6127A:p.D2043N	0.467	0.525055	1	0.96	T	.	.	.	.	.	.	.	.	.	.	.	.	.	.	.	.	.
1	6434	6434	A	G	exonic	ORF1a	.	nonsynonymous SNV	ORF1a:cds-YP_009724389.1:exon1:c.A6169G:p.I2057V,ORF1a:cds-YP_009725295.1:exon1:c.A6169G:p.I2057V	-3.22	-0.114535	0.992126	1	T	.	.	.	.	.	.	.	orf1ab_VVENPTIQK	-1	.	.	.	.	.	.	.	.
1	6466	6466	A	G	exonic	ORF1a	.	synonymous SNV	ORF1a:cds-YP_009724389.1:exon1:c.A6201G:p.K2067K,ORF1a:cds-YP_009725295.1:exon1:c.A6201G:p.K2067K	1.61	2.23063	1	1	T	.	.	.	.	.	.	.	.	.	.	.	nCoV-2019_22_LEFT	.	.	.	.	.
1	6476	6476	G	T	exonic	ORF1a	.	nonsynonymous SNV	ORF1a:cds-YP_009724389.1:exon1:c.G6211T:p.V2071F,ORF1a:cds-YP_009725295.1:exon1:c.G6211T:p.V2071F	1.61	4.1494	1	0.16	T	.	.	.	.	.	.	.	orf1ab_TEVVGDIIL	0.03	.	.	nCoV-2019_22_LEFT	.	.	.	.	.
1	6500	6500	C	T	exonic	ORF1a	.	nonsynonymous SNV	ORF1a:cds-YP_009724389.1:exon1:c.C6235T:p.P2079S,ORF1a:cds-YP_009725295.1:exon1:c.C6235T:p.P2079S	0.747	1.91083	1	0.26	T	.	.	.	.	.	.	.	orf1ab_ILKPANNSL	0.09	.	.	.	.	.	.	.	.
1	6573	6573	C	T	exonic	ORF1a	.	nonsynonymous SNV	ORF1a:cds-YP_009724389.1:exon1:c.C6308T:p.S2103F,ORF1a:cds-YP_009725295.1:exon1:c.C6308T:p.S2103F	0.737	1.80424	0.952756	0.36	T	.	.	.	.	.	.	.	.	.	.	.	.	.	.	.	.	.
1	6576	6576	G	T	exonic	ORF1a	.	nonsynonymous SNV	ORF1a:cds-YP_009724389.1:exon1:c.G6311T:p.S2104I,ORF1a:cds-YP_009725295.1:exon1:c.G6311T:p.S2104I	1.65	4.256	1	0.09	T	.	.	.	.	.	.	.	.	.	.	.	.	.	.	.	.	.
1	6583	6583	T	C	exonic	ORF1a	.	synonymous SNV	ORF1a:cds-YP_009724389.1:exon1:c.T6318C:p.T2106T,ORF1a:cds-YP_009725295.1:exon1:c.T6318C:p.T2106T	-0.346	0.525055	1	0.35	T	.	.	.	.	.	.	.	orf1ab_TIKKPNEL	0.04	.	.	.	.	.	.	.	.
1	6616	6616	A	G	exonic	ORF1a	.	synonymous SNV	ORF1a:cds-YP_009724389.1:exon1:c.A6351G:p.L2117L,ORF1a:cds-YP_009725295.1:exon1:c.A6351G:p.L2117L	-2.02	0.525055	0.952756	1	T	.	.	.	.	.	orf1ab polyprotein_NELSRVLGLKTLATH	19	orf1ab_KKPNELSRVL	0.06	.	.	.	.	.	.	.	.
1	6647	6647	G	T	exonic	ORF1a	.	nonsynonymous SNV	ORF1a:cds-YP_009724389.1:exon1:c.G6382T:p.A2128S,ORF1a:cds-YP_009725295.1:exon1:c.G6382T:p.A2128S	0.72	2.55043	0.984252	0.48	T	.	.	.	.	.	.	.	.	.	.	.	.	.	.	.	.	.
1	6666	6666	C	T	exonic	ORF1a	.	nonsynonymous SNV	ORF1a:cds-YP_009724389.1:exon1:c.C6401T:p.P2134L,ORF1a:cds-YP_009725295.1:exon1:c.C6401T:p.P2134L	1.65	3.29661	0.984252	0.06	T	.	.	.	.	.	.	.	orf1ab_VPWDTIANY	0.01	.	.	.	.	.	.	.	.
1	6681	6681	C	T	exonic	ORF1a	.	nonsynonymous SNV	ORF1a:cds-YP_009724389.1:exon1:c.C6416T:p.A2139V,ORF1a:cds-YP_009725295.1:exon1:c.C6416T:p.A2139V	-0.71	0.20526	0.00787402	0.44	T	.	.	.	.	.	.	.	orf1ab_VPWDTIANY	0.01	.	.	.	.	.	.	.	.
1	6696	6696	C	T	exonic	ORF1a	.	nonsynonymous SNV	ORF1a:cds-YP_009724389.1:exon1:c.C6431T:p.P2144L,ORF1a:cds-YP_009725295.1:exon1:c.C6431T:p.P2144L	1.65	3.29661	0.992126	0.14	T	.	.	.	.	.	.	.	.	.	.	.	.	.	.	.	.	.
1	6706	6706	C	T	exonic	ORF1a	.	synonymous SNV	ORF1a:cds-YP_009724389.1:exon1:c.C6441T:p.N2147N,ORF1a:cds-YP_009725295.1:exon1:c.C6441T:p.N2147N	0.457	-0.114535	0.291339	0.28	T	.	.	.	.	.	.	.	.	.	.	.	.	.	.	.	.	.
1	683	683	C	T	exonic	ORF1a	.	synonymous SNV	ORF1a:cds-YP_009724389.1:exon1:c.C418T:p.L140L,ORF1a:cds-YP_009725295.1:exon1:c.C418T:p.L140L	0.79	1.94467	1	1	T	.	.	.	.	.	.	.	orf1ab_SYGADLKSF	-1	.	.	.	.	.	.	.	.
1	6865	6865	G	T	exonic	ORF1a	.	nonsynonymous SNV	ORF1a:cds-YP_009724389.1:exon1:c.G6600T:p.K2200N,ORF1a:cds-YP_009725295.1:exon1:c.G6600T:p.K2200N	-0.689	0.20526	1	0.45	T	.	.	.	.	.	.	.	orf1ab_KASMPTTIAK	-1	.	.	nCoV-2019_22_RIGHT	.	.	.	.	.
1	6997	6997	C	T	exonic	ORF1a	.	synonymous SNV	ORF1a:cds-YP_009724389.1:exon1:c.C6732T:p.I2244I,ORF1a:cds-YP_009725295.1:exon1:c.C6732T:p.I2244I	1.65	3.29661	1	1	T	.	.	.	Transmembrane	.	orf1ab polyprotein_GSLIYSTAALGVLMS	19	.	.	.	.	.	.	.	.	.	.
1	7042	7042	G	T	exonic	ORF1a	.	nonsynonymous SNV	ORF1a:cds-YP_009724389.1:exon1:c.G6777T:p.M2259I,ORF1a:cds-YP_009725295.1:exon1:c.G6777T:p.M2259I	-3.3	-0.327732	0.275591	0.64	T	.	Lumenal	.	.	.	.	.	.	.	.	.	nCoV-2019_24_LEFT	.	.	.	.	.
1	7071	7071	G	A	exonic	ORF1a	.	nonsynonymous SNV	ORF1a:cds-YP_009724389.1:exon1:c.G6806A:p.G2269D,ORF1a:cds-YP_009725295.1:exon1:c.G6806A:p.G2269D	-3.3	-1.18052	0	0.35	T	.	Lumenal	.	.	.	.	.	.	.	.	.	.	.	.	.	.	.
1	7119	7119	C	T	exonic	ORF1a	.	nonsynonymous SNV	ORF1a:cds-YP_009724389.1:exon1:c.C6854T:p.S2285F,ORF1a:cds-YP_009725295.1:exon1:c.C6854T:p.S2285F	-1.25	0.525055	0.984252	0.01	D	.	Lumenal	.	.	.	.	.	.	.	.	.	.	.	.	.	.	.
1	7165	7165	C	T	exonic	ORF1a	.	synonymous SNV	ORF1a:cds-YP_009724389.1:exon1:c.C6900T:p.T2300T,ORF1a:cds-YP_009725295.1:exon1:c.C6900T:p.T2300T	-3.3	-1.18052	0.480315	0.75	T	.	Lumenal	.	.	.	.	.	orf1ab_YPSLETIQI	0.12	.	.	.	.	.	.	.	.
1	7267	7267	C	T	exonic	ORF1a	.	synonymous SNV	ORF1a:cds-YP_009724389.1:exon1:c.C7002T:p.F2334F,ORF1a:cds-YP_009725295.1:exon1:c.C7002T:p.F2334F	-3.3	-2.97342	0.292047	0.68	T	.	.	.	Transmembrane	.	orf1ab polyprotein_EWFLAYILFTRFFYV	20	orf1ab_AEWFLAYILF	-1	.	.	.	.	.	.	.	.
1	7319	7319	A	G	exonic	ORF1a	.	nonsynonymous SNV	ORF1a:cds-YP_009724389.1:exon1:c.A7054G:p.S2352G,ORF1a:cds-YP_009725295.1:exon1:c.A7054G:p.S2352G	0.695	1.73411	1	0.39	T	.	.	.	Transmembrane	.	orf1ab polyprotein_IMQLFFSYFAVHFIS	18	.	.	.	.	nCoV-2019_25_LEFT	.	.	.	.	.
1	7427	7427	G	A	exonic	ORF1a	.	nonsynonymous SNV	ORF1a:cds-YP_009724389.1:exon1:c.G7162A:p.A2388T,ORF1a:cds-YP_009725295.1:exon1:c.G7162A:p.A2388T	1.65	4.256	1	0	D	.	.	.	.	.	orf1ab polyprotein_VRMYIFFASFYYVWK	14	orf1ab_FFASFYYVW	-1	.	.	.	.	.	.	.	.
1	7564	7564	C	T	exonic	ORF1a	.	synonymous SNV	ORF1a:cds-YP_009724389.1:exon1:c.C7299T:p.S2433S,ORF1a:cds-YP_009725295.1:exon1:c.C7299T:p.S2433S	-3.3	-0.703717	0.968535	0.75	T	.	.	.	.	.	.	.	.	.	.	.	.	.	.	.	.	.
1	7732	7732	C	T	exonic	ORF1a	.	synonymous SNV	ORF1a:cds-YP_009724389.1:exon1:c.C7467T:p.Y2489Y,ORF1a:cds-YP_009725295.1:exon1:c.C7467T:p.Y2489Y	-0.73	1.22973	0.779748	1	T	.	.	.	.	.	.	.	.	.	.	.	.	.	.	.	.	.
1	7735	7735	C	T	exonic	ORF1a	.	synonymous SNV	ORF1a:cds-YP_009724389.1:exon1:c.C7470T:p.I2490I,ORF1a:cds-YP_009725295.1:exon1:c.C7470T:p.I2490I	-3.3	-0.619654	0.315646	0.74	T	.	.	.	.	.	.	.	.	.	.	.	.	.	.	.	.	.
1	7766	7766	A	C	exonic	ORF1a	.	nonsynonymous SNV	ORF1a:cds-YP_009724389.1:exon1:c.A7501C:p.I2501L,ORF1a:cds-YP_009725295.1:exon1:c.A7501C:p.I2501L	0.728	0.89348	0.0481969	0.61	T	.	.	.	.	.	.	.	.	.	.	.	.	.	.	.	.	.
1	7774	7774	T	C	exonic	ORF1a	.	synonymous SNV	ORF1a:cds-YP_009724389.1:exon1:c.T7509C:p.L2503L,ORF1a:cds-YP_009725295.1:exon1:c.T7509C:p.L2503L	-3.3	-0.367465	0.708953	1	T	.	.	.	.	.	.	.	.	.	.	.	.	.	.	.	.	.
1	7855	7855	T	C	exonic	ORF1a	.	synonymous SNV	ORF1a:cds-YP_009724389.1:exon1:c.T7590C:p.N2530N,ORF1a:cds-YP_009725295.1:exon1:c.T7590C:p.N2530N	-3.3	-0.535591	0.968535	0.49	T	.	.	.	.	.	orf1ab polyprotein_HSLSHFVNLDNLRAN	13	.	.	.	.	.	.	.	.	.	.
1	7919	7919	T	G	exonic	ORF1a	.	nonsynonymous SNV	ORF1a:cds-YP_009724389.1:exon1:c.T7654G:p.S2552A,ORF1a:cds-YP_009725295.1:exon1:c.T7654G:p.S2552A	0.412	0.89348	1	0.06	T	.	.	.	.	.	.	.	.	.	.	.	.	.	.	.	.	.
1	7936	7936	G	A	exonic	ORF1a	.	synonymous SNV	ORF1a:cds-YP_009724389.1:exon1:c.G7671A:p.A2557A,ORF1a:cds-YP_009725295.1:exon1:c.G7671A:p.A2557A	-3.3	-2.30091	0.496567	1	T	.	.	.	.	.	.	.	orf1ab_SAKSASVYY	0.1	.	.	.	.	.	.	.	.
1	7936	7936	G	T	exonic	ORF1a	.	synonymous SNV	ORF1a:cds-YP_009724389.1:exon1:c.G7671T:p.A2557A,ORF1a:cds-YP_009725295.1:exon1:c.G7671T:p.A2557A	-3.3	-2.30091	0.496567	1	T	.	.	.	.	.	.	.	orf1ab_SAKSASVYY	0.1	.	.	.	.	.	.	.	.
1	7948	7948	C	T	exonic	ORF1a	.	synonymous SNV	ORF1a:cds-YP_009724389.1:exon1:c.C7683T:p.Y2561Y,ORF1a:cds-YP_009725295.1:exon1:c.C7683T:p.Y2561Y	-2.56	0.136913	1	1	T	.	.	.	.	.	.	.	orf1ab_SAKSASVYY	0.1	.	.	nCoV-2019_27_LEFT	.	.	.	.	.
1	8102	8102	G	T	exonic	ORF1a	.	nonsynonymous SNV	ORF1a:cds-YP_009724389.1:exon1:c.G7837T:p.V2613F,ORF1a:cds-YP_009725295.1:exon1:c.G7837T:p.V2613F	-0.324	1.56598	0.134724	0.02	D	.	.	.	.	.	.	.	.	.	.	.	.	.	.	.	.	.
1	8123	8123	C	T	exonic	ORF1a	.	nonsynonymous SNV	ORF1a:cds-YP_009724389.1:exon1:c.C7858T:p.L2620F,ORF1a:cds-YP_009725295.1:exon1:c.C7858T:p.L2620F	-3.3	-0.619654	0.236984	0.04	D	.	.	.	.	.	.	.	orf1ab_ATAEAELAK	-1	.	.	.	.	.	.	.	.
1	8185	8185	G	A	exonic	ORF1a	.	synonymous SNV	ORF1a:cds-YP_009724389.1:exon1:c.G7920A:p.G2640G,ORF1a:cds-YP_009725295.1:exon1:c.G7920A:p.G2640G	-3.12	-0.283402	0.992134	0.73	T	.	.	.	.	.	orf1ab polyprotein_STFISAARQGFVDSD	20	.	.	.	.	.	.	.	.	.	.
1	8242	8242	T	C	exonic	ORF1a	.	synonymous SNV	ORF1a:cds-YP_009724389.1:exon1:c.T7977C:p.H2659H,ORF1a:cds-YP_009725295.1:exon1:c.T7977C:p.H2659H	-3.3	-0.552504	0.976378	0.89	T	.	.	.	.	.	.	.	.	.	.	.	.	.	.	.	.	.
1	8290	8290	C	T	exonic	ORF1a	.	synonymous SNV	ORF1a:cds-YP_009724389.1:exon1:c.C8025T:p.L2675L,ORF1a:cds-YP_009725295.1:exon1:c.C8025T:p.L2675L	0.756	1.85175	1	0.51	T	.	.	.	.	.	.	.	.	.	.	.	.	.	.	.	.	.
1	8293	8293	C	T	exonic	ORF1a	.	synonymous SNV	ORF1a:cds-YP_009724389.1:exon1:c.C8028T:p.T2676T,ORF1a:cds-YP_009725295.1:exon1:c.C8028T:p.T2676T	-0.37	0.890047	1	1	T	.	.	.	.	.	.	.	.	.	.	.	.	.	.	.	.	.
1	8327	8327	C	T	exonic	ORF1a	.	nonsynonymous SNV	ORF1a:cds-YP_009724389.1:exon1:c.C8062T:p.L2688F,ORF1a:cds-YP_009725295.1:exon1:c.C8062T:p.L2688F	-0.197	1.09613	1	0.02	D	.	.	.	.	.	.	.	orf1ab_VENMTPRDL	0.16	.	.	nCoV-2019_27_RIGHT	.	.	.	.	.
1	835	835	C	T	exonic	ORF1a	.	synonymous SNV	ORF1a:cds-YP_009724389.1:exon1:c.C570T:p.F190F,ORF1a:cds-YP_009725295.1:exon1:c.C570T:p.F190F	-3.3	-0.590339	0.944882	0.42	T	.	.	.	.	.	.	.	orf1ab_YVDNNFCGPDGY	0.05	.	.	.	.	.	.	.	.
1	840	840	G	A	exonic	ORF1a	.	nonsynonymous SNV	ORF1a:cds-YP_009724389.1:exon1:c.G575A:p.G192D,ORF1a:cds-YP_009725295.1:exon1:c.G575A:p.G192D	1.65	4.256	1	0	D	.	.	.	.	.	.	.	orf1ab_YVDNNFCGPDGY	0.05	.	.	.	.	.	.	.	.
1	8407	8407	C	T	exonic	ORF1a	.	synonymous SNV	ORF1a:cds-YP_009724389.1:exon1:c.C8142T:p.N2714N,ORF1a:cds-YP_009725295.1:exon1:c.C8142T:p.N2714N	-3.3	-0.758583	0.96063	0.59	T	.	.	.	.	.	orf1ab polyprotein_SHNIALIWNVKDFMS	20	orf1ab_NVKDFMSL	0.07	.	.	.	.	.	.	.	.
1	8442	8442	G	A	exonic	ORF1a	.	nonsynonymous SNV	ORF1a:cds-YP_009724389.1:exon1:c.G8177A:p.R2726Q,ORF1a:cds-YP_009725295.1:exon1:c.G8177A:p.R2726Q	1.65	4.256	1	0.03	D	.	.	.	.	.	.	.	.	.	.	.	.	.	.	.	.	.
1	8498	8498	G	T	exonic	ORF1a	.	nonsynonymous SNV	ORF1a:cds-YP_009724389.1:exon1:c.G8233T:p.A2745S,ORF1a:cds-YP_009725295.1:exon1:c.G8233T:p.A2745S	1.65	4.256	1	0.73	T	.	.	.	.	.	.	.	.	.	.	.	.	.	.	.	.	.
1	8561	8561	G	T	exonic	ORF1a	.	nonsynonymous SNV	ORF1a:cds-YP_009724389.1:exon1:c.G8296T:p.V2766F,ORF1a:cds-YP_009725295.1:exon1:c.G8296T:p.V2766F	-1.55	0.890047	0.992126	0.01	D	.	.	.	.	.	orf1ab polyprotein_KGGKIVNNWLKQLIK	20	.	.	.	.	.	.	.	.	.	.
1	8608	8608	T	C	exonic	ORF1a	.	synonymous SNV	ORF1a:cds-YP_009724389.1:exon1:c.T8343C:p.L2781L,ORF1a:cds-YP_009725295.1:exon1:c.T8343C:p.L2781L	-3.3	-2.75068	0	0.31	T	.	.	.	Transmembrane	.	orf1ab polyprotein_VTLVFLFVAAIFYLI	8.7	orf1ab_VFLFVAAIF	0.07	.	.	nCoV-2019_29_LEFT	.	.	.	.	.
1	8626	8626	C	T	exonic	ORF1a	.	synonymous SNV	ORF1a:cds-YP_009724389.1:exon1:c.C8361T:p.F2787F,ORF1a:cds-YP_009725295.1:exon1:c.C8361T:p.F2787F	-1.94	0.203118	0.677165	0.81	T	.	.	.	Transmembrane	.	orf1ab polyprotein_VTLVFLFVAAIFYLI	8.7	orf1ab_VFLFVAAIF	0.07	.	.	.	.	.	.	.	.
1	8653	8653	G	C	exonic	ORF1a	.	nonsynonymous SNV	ORF1a:cds-YP_009724389.1:exon1:c.G8388C:p.M2796I,ORF1a:cds-YP_009725295.1:exon1:c.G8388C:p.M2796I	0.646	2.26391	0.771654	0.27	T	.	Lumenal	.	Transmembrane	.	orf1ab polyprotein_IFYLITPVHVMSKHT	17	orf1ab_YLITPVHVM	0.04	.	.	nCoV-2019_28_RIGHT	.	.	.	.	.
1	8692	8692	C	T	exonic	ORF1a	.	synonymous SNV	ORF1a:cds-YP_009724389.1:exon1:c.C8427T:p.Y2809Y,ORF1a:cds-YP_009725295.1:exon1:c.C8427T:p.Y2809Y	-3.3	-0.0716535	0.992126	0.89	T	.	Lumenal	.	.	.	.	.	orf1ab_HTDFSSEIIGY	0.01	.	.	.	.	.	.	.	.
1	872	872	G	T	exonic	ORF1a	.	nonsynonymous SNV	ORF1a:cds-YP_009724389.1:exon1:c.G607T:p.D203Y,ORF1a:cds-YP_009725295.1:exon1:c.G607T:p.D203Y	0.741	2.76482	1	0.07	T	.	.	.	.	.	.	.	.	.	.	.	.	.	.	.	.	.
1	874	874	C	T	exonic	ORF1a	.	synonymous SNV	ORF1a:cds-YP_009724389.1:exon1:c.C609T:p.D203D,ORF1a:cds-YP_009725295.1:exon1:c.C609T:p.D203D	-3.3	0.155252	0.992126	0.83	T	.	.	.	.	.	.	.	.	.	.	.	.	.	.	.	.	.
1	8813	8813	G	A	exonic	ORF1a	.	nonsynonymous SNV	ORF1a:cds-YP_009724389.1:exon1:c.G8548A:p.A2850T,ORF1a:cds-YP_009725295.1:exon1:c.G8548A:p.A2850T	-1.82	0.0657323	0.984252	0.33	T	.	Lumenal	.	.	.	.	.	.	.	.	.	.	.	.	.	.	.
1	8917	8917	C	T	exonic	ORF1a	.	synonymous SNV	ORF1a:cds-YP_009724389.1:exon1:c.C8652T:p.F2884F,ORF1a:cds-YP_009725295.1:exon1:c.C8652T:p.F2884F	-0.891	0.546583	1	1	T	.	Lumenal	.	.	.	orf1ab polyprotein_GTILRTTNGDFLHFL	20	orf1ab_FLPRVFSAV	0.1	.	.	.	.	.	.	.	.
1	8964	8964	C	T	exonic	ORF1a	.	nonsynonymous SNV	ORF1a:cds-YP_009724389.1:exon1:c.C8699T:p.S2900L,ORF1a:cds-YP_009725295.1:exon1:c.C8699T:p.S2900L	1.65	3.2943	0.984252	0.1	T	.	Lumenal	.	.	.	orf1ab polyprotein_AVGNICYTPSKLIEY	18	.	.	.	.	nCoV-2019_29_RIGHT	.	.	.	.	.
1	900	900	C	T	exonic	ORF1a	.	nonsynonymous SNV	ORF1a:cds-YP_009724389.1:exon1:c.C635T:p.S212L,ORF1a:cds-YP_009725295.1:exon1:c.C635T:p.S212L	-0.71	0.0806929	0.409449	0.16	T	.	.	.	.	.	.	.	.	.	.	.	.	.	.	.	.	.
1	9042	9042	C	T	exonic	ORF1a	.	nonsynonymous SNV	ORF1a:cds-YP_009724389.1:exon1:c.C8777T:p.S2926F,ORF1a:cds-YP_009725295.1:exon1:c.C8777T:p.S2926F	-2.18	-0.140346	0.976378	0.03	D	.	Lumenal	.	.	.	.	.	orf1ab_TIFKDASGK	0.1	.	.	.	.	.	.	.	.
1	9049	9049	G	T	exonic	ORF1a	.	nonsynonymous SNV	ORF1a:cds-YP_009724389.1:exon1:c.G8784T:p.K2928N,ORF1a:cds-YP_009725295.1:exon1:c.G8784T:p.K2928N	-3.3	0.134425	0.992126	0.29	T	.	Lumenal	.	.	.	.	.	orf1ab_TIFKDASGK	0.1	.	.	.	.	.	.	.	.
1	9073	9073	C	T	exonic	ORF1a	.	synonymous SNV	ORF1a:cds-YP_009724389.1:exon1:c.C8808T:p.T2936T,ORF1a:cds-YP_009725295.1:exon1:c.C8808T:p.T2936T	-0.845	-0.00296063	0.992126	0.67	T	.	Lumenal	.	.	.	.	.	orf1ab_VPYCYDTNVL	0.15	.	.	.	.	.	.	.	.
1	933	933	A	G	exonic	ORF1a	.	nonsynonymous SNV	ORF1a:cds-YP_009724389.1:exon1:c.A668G:p.D223G,ORF1a:cds-YP_009725295.1:exon1:c.A668G:p.D223G	1.65	2.24291	0.984252	0.05	D	.	.	.	.	.	.	.	orf1ab_FIDTKRGVY	0.05	.	.	.	.	.	.	.	.
1	9344	9344	C	T	exonic	ORF1a	.	nonsynonymous SNV	ORF1a:cds-YP_009724389.1:exon1:c.C9079T:p.L3027F,ORF1a:cds-YP_009725295.1:exon1:c.C9079T:p.L3027F	-1.06	0.0276142	0.0167323	0.32	T	.	Lumenal	.	.	.	orf1ab polyprotein_GVFCGVDAVNLLTNM	20	.	.	.	.	.	.	.	.	.	.
1	9389	9389	G	A	exonic	ORF1a	.	nonsynonymous SNV	ORF1a:cds-YP_009724389.1:exon1:c.G9124A:p.D3042N,ORF1a:cds-YP_009725295.1:exon1:c.G9124A:p.D3042N	1.65	4.256	1	0.09	T	.	Lumenal	.	.	.	.	.	.	.	.	.	.	.	.	.	.	.
1	950	950	T	C	exonic	ORF1a	.	nonsynonymous SNV	ORF1a:cds-YP_009724389.1:exon1:c.T685C:p.Y229H,ORF1a:cds-YP_009725295.1:exon1:c.T685C:p.Y229H	1.65	2.16835	1	0	D	.	.	.	.	.	.	.	orf1ab_FIDTKRGVY	0.05	.	.	nCoV-2019_4_LEFT	.	.	.	.	.
1	952	952	C	T	exonic	ORF1a	.	synonymous SNV	ORF1a:cds-YP_009724389.1:exon1:c.C687T:p.Y229Y,ORF1a:cds-YP_009725295.1:exon1:c.C687T:p.Y229Y	-0.134	1.19908	1	1	T	.	.	.	.	.	.	.	orf1ab_FIDTKRGVY	0.05	.	.	nCoV-2019_4_LEFT	.	.	.	.	.
1	9646	9646	G	A	exonic	ORF1a	.	synonymous SNV	ORF1a:cds-YP_009724389.1:exon1:c.G9381A:p.Q3127Q,ORF1a:cds-YP_009725295.1:exon1:c.G9381A:p.Q3127Q	-0.67	0.469386	1	0.31	T	.	Lumenal	.	Transmembrane	.	orf1ab polyprotein_SFLAHIQWMVMFTPL	18	orf1ab_FLAHIQWMV	0.03	.	.	.	.	.	.	.	.
1	9693	9693	C	T	exonic	ORF1a	.	nonsynonymous SNV	ORF1a:cds-YP_009724389.1:exon1:c.C9428T:p.A3143V,ORF1a:cds-YP_009725295.1:exon1:c.C9428T:p.A3143V	0.454	0.595606	0.386441	1	T	.	.	.	Transmembrane	.	orf1ab polyprotein_VPFWITIAYIICIST	7.3	orf1ab_VPFWITIAY	0.01	.	.	.	.	.	.	.	.
1	9712	9712	C	T	exonic	ORF1a	.	synonymous SNV	ORF1a:cds-YP_009724389.1:exon1:c.C9447T:p.S3149S,ORF1a:cds-YP_009725295.1:exon1:c.C9447T:p.S3149S	-2.09	0.343165	0.913472	0.21	T	.	.	.	.	.	orf1ab polyprotein_VPFWITIAYIICIST	7.3	.	.	.	.	.	.	.	.	.	.
1	9818	9818	T	C	exonic	ORF1a	.	synonymous SNV	ORF1a:cds-YP_009724389.1:exon1:c.T9553C:p.L3185L,ORF1a:cds-YP_009725295.1:exon1:c.T9553C:p.L3185L	0.627	0.784937	0.929205	0.56	T	.	.	.	Transmembrane	.	orf1ab polyprotein_CTFLLNKEMYLKLRS	16	orf1ab_ALCTFLLNK	0.14	.	.	.	.	.	.	.	.
1	9823	9823	T	C	exonic	ORF1a	.	synonymous SNV	ORF1a:cds-YP_009724389.1:exon1:c.T9558C:p.N3186N,ORF1a:cds-YP_009725295.1:exon1:c.T9558C:p.N3186N	-3.3	-1.73947	0.661756	1	T	.	.	.	.	.	orf1ab polyprotein_CTFLLNKEMYLKLRS	16	orf1ab_ALCTFLLNK	0.14	.	.	.	.	.	.	.	.
1	9856	9856	G	T	exonic	ORF1a	.	synonymous SNV	ORF1a:cds-YP_009724389.1:exon1:c.G9591T:p.V3197V,ORF1a:cds-YP_009725295.1:exon1:c.G9591T:p.V3197V	-0.683	0.0276142	0.976402	0.73	T	.	.	.	.	.	orf1ab polyprotein_NKEMYLKLRSDVLLP	11	orf1ab_YLKLRSDVL	0.01	.	.	nCoV-2019_32_RIGHT	.	.	.	.	.
1	9870	9870	C	T	exonic	ORF1a	.	nonsynonymous SNV	ORF1a:cds-YP_009724389.1:exon1:c.C9605T:p.T3202M,ORF1a:cds-YP_009725295.1:exon1:c.C9605T:p.T3202M	1.65	3.30935	1	0.02	D	.	.	.	.	.	.	.	orf1ab_LPLTQYNRY	0.03	.	.	.	.	.	.	.	.
1	991	991	G	T	exonic	ORF1a	.	synonymous SNV	ORF1a:cds-YP_009724389.1:exon1:c.G726T:p.T242T,ORF1a:cds-YP_009725295.1:exon1:c.G726T:p.T242T	-2.3	-0.0684252	0.992126	0.45	T	.	.	.	.	.	.	.	orf1ab_YTERSEKSY	0.03	.	.	.	.	.	.	.	.
1	9929	9929	G	A	exonic	ORF1a	.	nonsynonymous SNV	ORF1a:cds-YP_009724389.1:exon1:c.G9664A:p.D3222N,ORF1a:cds-YP_009725295.1:exon1:c.G9664A:p.D3222N	1.65	4.256	1	0.01	D	.	.	.	.	.	.	.	orf1ab_GAMDTTSYR	0.09	.	.	.	.	.	.	.	.
